# Supplementary material for: Rapid modulation of choice behavior by ultrasound on the human frontal eye fields
Source: Nat Commun. 2026 Feb 20;17:2966. doi: 10.1038/s41467-026-69854-7 (PMC13035901; doi:10.1038/s41467-026-69854-7)
Supplement: Supplementary file 4 — Source Data [file 41467_2026_69854_MOESM4_ESM.zip]

Archive with 42 entries (41 files):
- SourceData/
- __MACOSX/._SourceData
- SourceData/SourceData_Fig3A.xlsx
- __MACOSX/SourceData/._SourceData_Fig3A.xlsx
- SourceData/SourceData_SupplFig1.xlsx
- __MACOSX/SourceData/._SourceData_SupplFig1.xlsx
- SourceData/SourceData_SupplFig9B.xlsx
- __MACOSX/SourceData/._SourceData_SupplFig9B.xlsx
- SourceData/SourceData_Fig5A.xlsx
- __MACOSX/SourceData/._SourceData_Fig5A.xlsx
- SourceData/SourceData_SupplFig9A_C.xlsx
- __MACOSX/SourceData/._SourceData_SupplFig9A_C.xlsx
- SourceData/SourceData_Fig6A.xlsx
- __MACOSX/SourceData/._SourceData_Fig6A.xlsx
- SourceData/SourceData_SupplFig11.xlsx
- __MACOSX/SourceData/._SourceData_SupplFig11.xlsx
- SourceData/SourceData_SupplFig4.xlsx
- __MACOSX/SourceData/._SourceData_SupplFig4.xlsx
- SourceData/SourceData_SupplFig3A-B.xlsx
- __MACOSX/SourceData/._SourceData_SupplFig3A-B.xlsx
- SourceData/SourceData_Fig2C.xlsx
- __MACOSX/SourceData/._SourceData_Fig2C.xlsx
- SourceData/SourceData_Fig6B.xlsx
- __MACOSX/SourceData/._SourceData_Fig6B.xlsx
- SourceData/SourceData_Fig6C.xlsx
- __MACOSX/SourceData/._SourceData_Fig6C.xlsx
- SourceData/SourceData_Fig4C.xlsx
- __MACOSX/SourceData/._SourceData_Fig4C.xlsx
- SourceData/SourceData_SupplFig3C.xlsx
- __MACOSX/SourceData/._SourceData_SupplFig3C.xlsx
- SourceData/SourceData_SupplFig2.xlsx
- __MACOSX/SourceData/._SourceData_SupplFig2.xlsx
- SourceData/SourceData_Fig4D.xlsx
- __MACOSX/SourceData/._SourceData_Fig4D.xlsx
- SourceData/SourceData_Fig5B.xlsx
- __MACOSX/SourceData/._SourceData_Fig5B.xlsx
- SourceData/SourceData_Fig1B.xlsx
- __MACOSX/SourceData/._SourceData_Fig1B.xlsx
- SourceData/SourceData_Fig3B.xlsx
- __MACOSX/SourceData/._SourceData_Fig3B.xlsx
- SourceData/SourceData_Fig2D.xlsx
- __MACOSX/SourceData/._SourceData_Fig2D.xlsx
