# Supplementary material for: Rapid modulation of choice behavior by ultrasound on the human frontal eye fields
Source: Nat Commun. 2026 Feb 20;17:2966. doi: 10.1038/s41467-026-69854-7 (PMC13035901; doi:10.1038/s41467-026-69854-7)
Supplement: Supplementary file 4 — Source Data [file 41467_2026_69854_MOESM4_ESM.zip › SourceData/SourceData_Fig3A.xlsx]

## Sheet: Sheet1
participant	FEF_GABA_iu	diff_sacc
sub-002	2.14787	0.493261
sub-003	5.15714	0.0666667
sub-004	3.43776	-0.0567873
sub-005	2.76156	0.0251177
sub-006	2.66351	0.171228
sub-007	3.89897	-0.0731195
sub-008	2.60901	0.151515
sub-009	3.55886	-0.111111
sub-010	3.18516	0.0362361
sub-011	2.89004	-0.0212766
sub-012	2.74596	0.114898
sub-013	2.43071	0.258065
sub-016	2.38504	0.246377
sub-018	2.54644	0.101695
sub-019	3.05242	0.0804638
sub-020	3.09057	0.103497
sub-021	2.87074	0.319048
sub-022	4.88199	-0.170332
sub-023	3.48086	0.151573
sub-024	3.80902	0.117221
sub-025	2.71024	-0.00765001
sub-026	5.1007	0.0623457
sub-034	3.07741	-0.141317
sub-037	2.79116	0.033989
sub-038	2.39882	0.36833
