# Supplementary material for: Rapid modulation of choice behavior by ultrasound on the human frontal eye fields
Source: Nat Commun. 2026 Feb 20;17:2966. doi: 10.1038/s41467-026-69854-7 (PMC13035901; doi:10.1038/s41467-026-69854-7)
Supplement: Supplementary file 4 — Source Data [file 41467_2026_69854_MOESM4_ESM.zip › SourceData/SourceData_SupplFig1.xlsx]

## Sheet: Sheet1
participant	condition	delay_bin	saccFirst_dir_b
sub-001	left FEF	-170	0
sub-001	left FEF	-120	0
sub-001	left FEF	-88	0
sub-001	left FEF	-63	0.125
sub-001	left FEF	-38	0.0833333
sub-001	left FEF	-14	0.363636
sub-001	left FEF	0	0
sub-001	left FEF	14	0.615385
sub-001	left FEF	38	0.714286
sub-001	left FEF	63	1
sub-001	left FEF	88	1
sub-001	left FEF	120	1
sub-001	left FEF	170	1
sub-001	left M1	-170	0
sub-001	left M1	-120	0
sub-001	left M1	-88	0
sub-001	left M1	-63	0
sub-001	left M1	-38	0.0769231
sub-001	left M1	-14	0.3
sub-001	left M1	0	0.333333
sub-001	left M1	14	0.461538
sub-001	left M1	38	1
sub-001	left M1	63	1
sub-001	left M1	88	1
sub-001	left M1	120	1
sub-001	left M1	170	1
sub-001	right FEF	-170	0
sub-001	right FEF	-120	0
sub-001	right FEF	-88	0
sub-001	right FEF	-63	0
sub-001	right FEF	-38	0.0909091
sub-001	right FEF	-14	0.0909091
sub-001	right FEF	0	0
sub-001	right FEF	14	0.272727
sub-001	right FEF	38	0.75
sub-001	right FEF	63	1
sub-001	right FEF	88	1
sub-001	right FEF	120	1
sub-001	right FEF	170	1
sub-001	right M1	-170	0
sub-001	right M1	-120	0
sub-001	right M1	-88	0
sub-001	right M1	-63	0.1
sub-001	right M1	-38	0.1
sub-001	right M1	-14	0.2
sub-001	right M1	0	0.2
sub-001	right M1	14	0.625
sub-001	right M1	38	0.785714
sub-001	right M1	63	1
sub-001	right M1	88	1
sub-001	right M1	120	1
sub-001	right M1	170	1
sub-001	sham	-170	0
sub-001	sham	-120	0
sub-001	sham	-88	0
sub-001	sham	-63	0
sub-001	sham	-38	0.166667
sub-001	sham	-14	0.2
sub-001	sham	0	0.444444
sub-001	sham	14	0.521739
sub-001	sham	38	0.789474
sub-001	sham	63	0.956522
sub-001	sham	88	1
sub-001	sham	120	1
sub-001	sham	170	1
sub-002	left FEF	-170	0
sub-002	left FEF	-120	0
sub-002	left FEF	-88	0.047619
sub-002	left FEF	-63	0.0588235
sub-002	left FEF	-38	0.423077
sub-002	left FEF	-14	0.625
sub-002	left FEF	0	0.5
sub-002	left FEF	14	0.777778
sub-002	left FEF	38	0.944444
sub-002	left FEF	63	0.958333
sub-002	left FEF	88	0.952381
sub-002	left FEF	120	1
sub-002	left FEF	170	1
sub-002	left M1	-170	0
sub-002	left M1	-120	0.047619
sub-002	left M1	-88	0.0454545
sub-002	left M1	-63	0.25
sub-002	left M1	-38	0.25
sub-002	left M1	-14	0.423077
sub-002	left M1	0	0.75
sub-002	left M1	14	0.619048
sub-002	left M1	38	0.740741
sub-002	left M1	63	0.875
sub-002	left M1	88	1
sub-002	left M1	120	1
sub-002	left M1	170	1
sub-002	right FEF	-170	0
sub-002	right FEF	-120	0
sub-002	right FEF	-88	0.0434783
sub-002	right FEF	-63	0
sub-002	right FEF	-38	0.36
sub-002	right FEF	-14	0.565217
sub-002	right FEF	0	0.875
sub-002	right FEF	14	0.72
sub-002	right FEF	38	0.863636
sub-002	right FEF	63	0.884615
sub-002	right FEF	88	0.846154
sub-002	right FEF	120	1
sub-002	right FEF	170	1
sub-002	right M1	-170	0
sub-002	right M1	-120	0.0416667
sub-002	right M1	-88	0.0714286
sub-002	right M1	-63	0.111111
sub-002	right M1	-38	0.5
sub-002	right M1	-14	0.565217
sub-002	right M1	0	0.363636
sub-002	right M1	14	0.727273
sub-002	right M1	38	0.761905
sub-002	right M1	63	0.916667
sub-002	right M1	88	1
sub-002	right M1	120	0.956522
sub-002	right M1	170	1
sub-002	sham	-170	0
sub-002	sham	-120	0.0232558
sub-002	sham	-88	0.0263158
sub-002	sham	-63	0.170732
sub-002	sham	-38	0.272727
sub-002	sham	-14	0.23913
sub-002	sham	0	0.555556
sub-002	sham	14	0.791667
sub-002	sham	38	0.680851
sub-002	sham	63	0.925
sub-002	sham	88	0.970588
sub-002	sham	120	0.978723
sub-002	sham	170	1
sub-003	left FEF	-170	0
sub-003	left FEF	-120	0
sub-003	left FEF	-88	0.05
sub-003	left FEF	-63	0.190476
sub-003	left FEF	-38	0.08
sub-003	left FEF	-14	0.4
sub-003	left FEF	0	0.636364
sub-003	left FEF	14	0.681818
sub-003	left FEF	38	0.8
sub-003	left FEF	63	1
sub-003	left FEF	88	1
sub-003	left FEF	120	1
sub-003	left FEF	170	1
sub-003	left M1	-170	0
sub-003	left M1	-120	0
sub-003	left M1	-88	0.105263
sub-003	left M1	-63	0.05
sub-003	left M1	-38	0.321429
sub-003	left M1	-14	0.238095
sub-003	left M1	0	0.857143
sub-003	left M1	14	0.714286
sub-003	left M1	38	0.807692
sub-003	left M1	63	0.944444
sub-003	left M1	88	1
sub-003	left M1	120	1
sub-003	left M1	170	1
sub-003	right FEF	-170	0
sub-003	right FEF	-120	0
sub-003	right FEF	-88	0
sub-003	right FEF	-63	0.130435
sub-003	right FEF	-38	0.25
sub-003	right FEF	-14	0.391304
sub-003	right FEF	0	0.7
sub-003	right FEF	14	0.545455
sub-003	right FEF	38	0.833333
sub-003	right FEF	63	0.869565
sub-003	right FEF	88	1
sub-003	right FEF	120	1
sub-003	right FEF	170	1
sub-003	right M1	-170	0
sub-003	right M1	-120	0
sub-003	right M1	-88	0
sub-003	right M1	-63	0.125
sub-003	right M1	-38	0.173913
sub-003	right M1	-14	0.241379
sub-003	right M1	0	0.2
sub-003	right M1	14	0.608696
sub-003	right M1	38	0.818182
sub-003	right M1	63	0.941176
sub-003	right M1	88	0.96
sub-003	right M1	120	1
sub-003	right M1	170	1
sub-003	sham	-170	0
sub-003	sham	-120	0.0212766
sub-003	sham	-88	0.0714286
sub-003	sham	-63	0.125
sub-003	sham	-38	0.136364
sub-003	sham	-14	0.44
sub-003	sham	0	0.4
sub-003	sham	14	0.511628
sub-003	sham	38	0.836364
sub-003	sham	63	0.967742
sub-003	sham	88	1
sub-003	sham	120	1
sub-003	sham	170	1
sub-004	left FEF	-170	0.125
sub-004	left FEF	-120	0.0454545
sub-004	left FEF	-88	0.0555556
sub-004	left FEF	-63	0.173913
sub-004	left FEF	-38	0.166667
sub-004	left FEF	-14	0.227273
sub-004	left FEF	0	0.333333
sub-004	left FEF	14	0.368421
sub-004	left FEF	38	0.56
sub-004	left FEF	63	0.722222
sub-004	left FEF	88	0.666667
sub-004	left FEF	120	0.818182
sub-004	left FEF	170	0.736842
sub-004	left M1	-170	0
sub-004	left M1	-120	0.05
sub-004	left M1	-88	0.1
sub-004	left M1	-63	0.136364
sub-004	left M1	-38	0.0869565
sub-004	left M1	-14	0.32
sub-004	left M1	0	0.428571
sub-004	left M1	14	0.37931
sub-004	left M1	38	0.533333
sub-004	left M1	63	0.666667
sub-004	left M1	88	0.846154
sub-004	left M1	120	0.909091
sub-004	left M1	170	0.95
sub-004	right FEF	-170	0
sub-004	right FEF	-120	0.05
sub-004	right FEF	-88	0.166667
sub-004	right FEF	-63	0.047619
sub-004	right FEF	-38	0.136364
sub-004	right FEF	-14	0.227273
sub-004	right FEF	0	0.25
sub-004	right FEF	14	0.166667
sub-004	right FEF	38	0.538462
sub-004	right FEF	63	0.652174
sub-004	right FEF	88	0.857143
sub-004	right FEF	120	0.863636
sub-004	right FEF	170	0.947368
sub-004	right M1	-170	0
sub-004	right M1	-120	0
sub-004	right M1	-88	0.0555556
sub-004	right M1	-63	0.166667
sub-004	right M1	-38	0.25
sub-004	right M1	-14	0.133333
sub-004	right M1	0	0.285714
sub-004	right M1	14	0.555556
sub-004	right M1	38	0.458333
sub-004	right M1	63	0.833333
sub-004	right M1	88	0.75
sub-004	right M1	120	0.95
sub-004	right M1	170	0.95
sub-004	sham	-170	0.0555556
sub-004	sham	-120	0.0408163
sub-004	sham	-88	0.125
sub-004	sham	-63	0.105263
sub-004	sham	-38	0.137255
sub-004	sham	-14	0.288889
sub-004	sham	0	0.235294
sub-004	sham	14	0.333333
sub-004	sham	38	0.574074
sub-004	sham	63	0.53125
sub-004	sham	88	0.794118
sub-004	sham	120	0.857143
sub-004	sham	170	0.973684
sub-005	left FEF	-170	0
sub-005	left FEF	-120	0
sub-005	left FEF	-88	0
sub-005	left FEF	-63	0.125
sub-005	left FEF	-38	0.3125
sub-005	left FEF	-14	0.4
sub-005	left FEF	0	0.333333
sub-005	left FEF	14	0.619048
sub-005	left FEF	38	1
sub-005	left FEF	63	1
sub-005	left FEF	88	0.9375
sub-005	left FEF	120	1
sub-005	left FEF	170	1
sub-005	left M1	-170	0
sub-005	left M1	-120	0
sub-005	left M1	-88	0
sub-005	left M1	-63	0.294118
sub-005	left M1	-38	0.272727
sub-005	left M1	-14	0.4
sub-005	left M1	0	0.857143
sub-005	left M1	14	0.684211
sub-005	left M1	38	1
sub-005	left M1	63	1
sub-005	left M1	88	1
sub-005	left M1	120	1
sub-005	left M1	170	1
sub-005	right FEF	-170	0.0588235
sub-005	right FEF	-120	0.037037
sub-005	right FEF	-88	0
sub-005	right FEF	-63	0
sub-005	right FEF	-38	0.190476
sub-005	right FEF	-14	0.615385
sub-005	right FEF	0	0.666667
sub-005	right FEF	14	0.551724
sub-005	right FEF	38	0.681818
sub-005	right FEF	63	1
sub-005	right FEF	88	1
sub-005	right FEF	120	1
sub-005	right FEF	170	1
sub-005	right M1	-170	0
sub-005	right M1	-120	0
sub-005	right M1	-88	0
sub-005	right M1	-63	0
sub-005	right M1	-38	0.111111
sub-005	right M1	-14	0.294118
sub-005	right M1	0	0
sub-005	right M1	14	0.722222
sub-005	right M1	38	0.833333
sub-005	right M1	63	1
sub-005	right M1	88	1
sub-005	right M1	120	1
sub-005	right M1	170	1
sub-005	sham	-170	0.037037
sub-005	sham	-120	0
sub-005	sham	-88	0.030303
sub-005	sham	-63	0.16129
sub-005	sham	-38	0.027027
sub-005	sham	-14	0.395349
sub-005	sham	0	0.6
sub-005	sham	14	0.590909
sub-005	sham	38	0.789474
sub-005	sham	63	0.933333
sub-005	sham	88	1
sub-005	sham	120	0.95
sub-005	sham	170	0.966667
sub-006	left FEF	-170	0
sub-006	left FEF	-120	0
sub-006	left FEF	-88	0
sub-006	left FEF	-63	0
sub-006	left FEF	-38	0.318182
sub-006	left FEF	-14	0.555556
sub-006	left FEF	0	0.75
sub-006	left FEF	14	0.7
sub-006	left FEF	38	0.952381
sub-006	left FEF	63	1
sub-006	left FEF	88	1
sub-006	left FEF	120	1
sub-006	left FEF	170	1
sub-006	left M1	-170	0
sub-006	left M1	-120	0
sub-006	left M1	-88	0
sub-006	left M1	-63	0.05
sub-006	left M1	-38	0.291667
sub-006	left M1	-14	0.588235
sub-006	left M1	0	0.8
sub-006	left M1	14	0.730769
sub-006	left M1	38	1
sub-006	left M1	63	1
sub-006	left M1	88	1
sub-006	left M1	120	1
sub-006	left M1	170	1
sub-006	right FEF	-170	0
sub-006	right FEF	-120	0
sub-006	right FEF	-88	0
sub-006	right FEF	-63	0
sub-006	right FEF	-38	0.12
sub-006	right FEF	-14	0.4
sub-006	right FEF	0	0.5
sub-006	right FEF	14	0.826087
sub-006	right FEF	38	1
sub-006	right FEF	63	1
sub-006	right FEF	88	1
sub-006	right FEF	120	1
sub-006	right FEF	170	1
sub-006	right M1	-170	0
sub-006	right M1	-120	0
sub-006	right M1	-88	0
sub-006	right M1	-63	0
sub-006	right M1	-38	0.222222
sub-006	right M1	-14	0.413793
sub-006	right M1	0	1
sub-006	right M1	14	0.857143
sub-006	right M1	38	1
sub-006	right M1	63	1
sub-006	right M1	88	1
sub-006	right M1	120	1
sub-006	right M1	170	1
sub-006	sham	-170	0
sub-006	sham	-120	0
sub-006	sham	-88	0
sub-006	sham	-63	0.0555556
sub-006	sham	-38	0.185185
sub-006	sham	-14	0.47619
sub-006	sham	0	0.52381
sub-006	sham	14	0.733333
sub-006	sham	38	0.909091
sub-006	sham	63	0.956522
sub-006	sham	88	1
sub-006	sham	120	1
sub-006	sham	170	1
sub-007	left FEF	-170	0
sub-007	left FEF	-120	0
sub-007	left FEF	-88	0
sub-007	left FEF	-63	0.0769231
sub-007	left FEF	-38	0.3
sub-007	left FEF	-14	0.421053
sub-007	left FEF	0	0.777778
sub-007	left FEF	14	0.75
sub-007	left FEF	38	0.791667
sub-007	left FEF	63	0.947368
sub-007	left FEF	88	1
sub-007	left FEF	120	1
sub-007	left FEF	170	1
sub-007	left M1	-170	0
sub-007	left M1	-120	0
sub-007	left M1	-88	0
sub-007	left M1	-63	0.25
sub-007	left M1	-38	0.166667
sub-007	left M1	-14	0.470588
sub-007	left M1	0	0.444444
sub-007	left M1	14	0.714286
sub-007	left M1	38	0.833333
sub-007	left M1	63	0.947368
sub-007	left M1	88	1
sub-007	left M1	120	1
sub-007	left M1	170	1
sub-007	right FEF	-170	0
sub-007	right FEF	-120	0
sub-007	right FEF	-88	0
sub-007	right FEF	-63	0.0588235
sub-007	right FEF	-38	0.173913
sub-007	right FEF	-14	0.434783
sub-007	right FEF	0	0.3
sub-007	right FEF	14	0.684211
sub-007	right FEF	38	0.88
sub-007	right FEF	63	0.954545
sub-007	right FEF	88	1
sub-007	right FEF	120	1
sub-007	right FEF	170	1
sub-007	right M1	-170	0
sub-007	right M1	-120	0.05
sub-007	right M1	-88	0.0526316
sub-007	right M1	-63	0
sub-007	right M1	-38	0.125
sub-007	right M1	-14	0.428571
sub-007	right M1	0	1
sub-007	right M1	14	0.444444
sub-007	right M1	38	0.64
sub-007	right M1	63	1
sub-007	right M1	88	1
sub-007	right M1	120	1
sub-007	right M1	170	1
sub-007	sham	-170	0
sub-007	sham	-120	0
sub-007	sham	-88	0.0666667
sub-007	sham	-63	0
sub-007	sham	-38	0.227273
sub-007	sham	-14	0.409091
sub-007	sham	0	0.642857
sub-007	sham	14	0.680851
sub-007	sham	38	0.829787
sub-007	sham	63	0.868421
sub-007	sham	88	1
sub-007	sham	120	1
sub-007	sham	170	1
sub-008	left FEF	-170	0.0666667
sub-008	left FEF	-120	0
sub-008	left FEF	-88	0.0769231
sub-008	left FEF	-63	0.0952381
sub-008	left FEF	-38	0.454545
sub-008	left FEF	-14	0.517241
sub-008	left FEF	0	0.5
sub-008	left FEF	14	0.684211
sub-008	left FEF	38	0.826087
sub-008	left FEF	63	0.8
sub-008	left FEF	88	1
sub-008	left FEF	120	1
sub-008	left FEF	170	1
sub-008	left M1	-170	0
sub-008	left M1	-120	0
sub-008	left M1	-88	0
sub-008	left M1	-63	0.125
sub-008	left M1	-38	0.384615
sub-008	left M1	-14	0.333333
sub-008	left M1	0	0.4
sub-008	left M1	14	0.461538
sub-008	left M1	38	0.8
sub-008	left M1	63	0.961538
sub-008	left M1	88	1
sub-008	left M1	120	1
sub-008	left M1	170	1
sub-008	right FEF	-170	0
sub-008	right FEF	-120	0
sub-008	right FEF	-88	0
sub-008	right FEF	-63	0
sub-008	right FEF	-38	0.125
sub-008	right FEF	-14	0.315789
sub-008	right FEF	0	0.222222
sub-008	right FEF	14	0.52
sub-008	right FEF	38	0.75
sub-008	right FEF	63	0.782609
sub-008	right FEF	88	1
sub-008	right FEF	120	1
sub-008	right FEF	170	1
sub-008	right M1	-170	0.047619
sub-008	right M1	-120	0
sub-008	right M1	-88	0.0588235
sub-008	right M1	-63	0.157895
sub-008	right M1	-38	0.227273
sub-008	right M1	-14	0.478261
sub-008	right M1	0	0.875
sub-008	right M1	14	0.666667
sub-008	right M1	38	0.842105
sub-008	right M1	63	0.782609
sub-008	right M1	88	1
sub-008	right M1	120	1
sub-008	right M1	170	1
sub-008	sham	-170	0
sub-008	sham	-120	0
sub-008	sham	-88	0.0666667
sub-008	sham	-63	0.030303
sub-008	sham	-38	0.261905
sub-008	sham	-14	0.368421
sub-008	sham	0	0.8
sub-008	sham	14	0.711111
sub-008	sham	38	0.9
sub-008	sham	63	0.925
sub-008	sham	88	0.972222
sub-008	sham	120	1
sub-008	sham	170	1
sub-009	left FEF	-170	0
sub-009	left FEF	-120	0.0357143
sub-009	left FEF	-88	0
sub-009	left FEF	-63	0.0869565
sub-009	left FEF	-38	0.173913
sub-009	left FEF	-14	0.4
sub-009	left FEF	0	0.555556
sub-009	left FEF	14	0.695652
sub-009	left FEF	38	0.76
sub-009	left FEF	63	0.928571
sub-009	left FEF	88	1
sub-009	left FEF	120	1
sub-009	left FEF	170	1
sub-009	left M1	-170	0.0588235
sub-009	left M1	-120	0.0555556
sub-009	left M1	-88	0.238095
sub-009	left M1	-63	0.136364
sub-009	left M1	-38	0.454545
sub-009	left M1	-14	0.52381
sub-009	left M1	0	0.454545
sub-009	left M1	14	0.56
sub-009	left M1	38	0.814815
sub-009	left M1	63	0.941176
sub-009	left M1	88	1
sub-009	left M1	120	1
sub-009	left M1	170	1
sub-009	right FEF	-170	0
sub-009	right FEF	-120	0
sub-009	right FEF	-88	0
sub-009	right FEF	-63	0
sub-009	right FEF	-38	0.214286
sub-009	right FEF	-14	0.227273
sub-009	right FEF	0	0.833333
sub-009	right FEF	14	0.444444
sub-009	right FEF	38	0.681818
sub-009	right FEF	63	0.823529
sub-009	right FEF	88	0.888889
sub-009	right FEF	120	1
sub-009	right FEF	170	1
sub-009	right M1	-170	0
sub-009	right M1	-120	0
sub-009	right M1	-88	0.0666667
sub-009	right M1	-63	0.0689655
sub-009	right M1	-38	0.0952381
sub-009	right M1	-14	0.304348
sub-009	right M1	0	0.285714
sub-009	right M1	14	0.434783
sub-009	right M1	38	0.758621
sub-009	right M1	63	0.904762
sub-009	right M1	88	1
sub-009	right M1	120	0.95
sub-009	right M1	170	0.95
sub-009	sham	-170	0
sub-009	sham	-120	0.047619
sub-009	sham	-88	0.047619
sub-009	sham	-63	0.0952381
sub-009	sham	-38	0.190476
sub-009	sham	-14	0.519231
sub-009	sham	0	0.727273
sub-009	sham	14	0.585366
sub-009	sham	38	0.796296
sub-009	sham	63	0.882353
sub-009	sham	88	0.916667
sub-009	sham	120	0.976744
sub-009	sham	170	0.973684
sub-010	left FEF	-170	0
sub-010	left FEF	-120	0
sub-010	left FEF	-88	0
sub-010	left FEF	-63	0
sub-010	left FEF	-38	0.1
sub-010	left FEF	-14	0.5
sub-010	left FEF	0	0.5
sub-010	left FEF	14	0.666667
sub-010	left FEF	38	0.791667
sub-010	left FEF	63	0.947368
sub-010	left FEF	88	1
sub-010	left FEF	120	1
sub-010	left FEF	170	1
sub-010	left M1	-170	0
sub-010	left M1	-120	0
sub-010	left M1	-88	0.0416667
sub-010	left M1	-63	0.0588235
sub-010	left M1	-38	0.178571
sub-010	left M1	-14	0.5
sub-010	left M1	0	0.571429
sub-010	left M1	14	0.625
sub-010	left M1	38	0.809524
sub-010	left M1	63	0.95
sub-010	left M1	88	0.95
sub-010	left M1	120	1
sub-010	left M1	170	1
sub-010	right FEF	-170	0
sub-010	right FEF	-120	0.047619
sub-010	right FEF	-88	0
sub-010	right FEF	-63	0.12
sub-010	right FEF	-38	0.157895
sub-010	right FEF	-14	0.25
sub-010	right FEF	0	0
sub-010	right FEF	14	0.571429
sub-010	right FEF	38	0.78125
sub-010	right FEF	63	0.875
sub-010	right FEF	88	1
sub-010	right FEF	120	1
sub-010	right FEF	170	1
sub-010	right M1	-170	0
sub-010	right M1	-120	0
sub-010	right M1	-88	0.105263
sub-010	right M1	-63	0.0526316
sub-010	right M1	-38	0.238095
sub-010	right M1	-14	0.413793
sub-010	right M1	0	0.625
sub-010	right M1	14	0.666667
sub-010	right M1	38	0.809524
sub-010	right M1	63	0.894737
sub-010	right M1	88	1
sub-010	right M1	120	0.925926
sub-010	right M1	170	1
sub-010	sham	-170	0
sub-010	sham	-120	0.0204082
sub-010	sham	-88	0
sub-010	sham	-63	0.105263
sub-010	sham	-38	0.25
sub-010	sham	-14	0.55102
sub-010	sham	0	0.733333
sub-010	sham	14	0.632653
sub-010	sham	38	0.707317
sub-010	sham	63	0.864865
sub-010	sham	88	0.878788
sub-010	sham	120	1
sub-010	sham	170	1
sub-011	left FEF	-170	0
sub-011	left FEF	-120	0
sub-011	left FEF	-88	0
sub-011	left FEF	-63	0.142857
sub-011	left FEF	-38	0.142857
sub-011	left FEF	-14	0.409091
sub-011	left FEF	0	0.777778
sub-011	left FEF	14	0.636364
sub-011	left FEF	38	0.88
sub-011	left FEF	63	1
sub-011	left FEF	88	1
sub-011	left FEF	120	1
sub-011	left FEF	170	1
sub-011	left M1	-170	0
sub-011	left M1	-120	0
sub-011	left M1	-88	0
sub-011	left M1	-63	0.157895
sub-011	left M1	-38	0.193548
sub-011	left M1	-14	0.714286
sub-011	left M1	0	0.571429
sub-011	left M1	14	0.666667
sub-011	left M1	38	0.772727
sub-011	left M1	63	0.923077
sub-011	left M1	88	1
sub-011	left M1	120	1
sub-011	left M1	170	1
sub-011	right FEF	-170	0
sub-011	right FEF	-120	0
sub-011	right FEF	-88	0
sub-011	right FEF	-63	0.217391
sub-011	right FEF	-38	0.318182
sub-011	right FEF	-14	0.555556
sub-011	right FEF	0	0.833333
sub-011	right FEF	14	0.52381
sub-011	right FEF	38	0.916667
sub-011	right FEF	63	0.857143
sub-011	right FEF	88	1
sub-011	right FEF	120	1
sub-011	right FEF	170	1
sub-011	right M1	-170	0
sub-011	right M1	-120	0
sub-011	right M1	-88	0
sub-011	right M1	-63	0.0555556
sub-011	right M1	-38	0.125
sub-011	right M1	-14	0.181818
sub-011	right M1	0	0.888889
sub-011	right M1	14	0.708333
sub-011	right M1	38	0.916667
sub-011	right M1	63	0.933333
sub-011	right M1	88	1
sub-011	right M1	120	1
sub-011	right M1	170	1
sub-011	sham	-170	0
sub-011	sham	-120	0.0188679
sub-011	sham	-88	0.0384615
sub-011	sham	-63	0.0232558
sub-011	sham	-38	0.291667
sub-011	sham	-14	0.5
sub-011	sham	0	0.7
sub-011	sham	14	0.681818
sub-011	sham	38	0.924528
sub-011	sham	63	0.948718
sub-011	sham	88	0.9375
sub-011	sham	120	1
sub-011	sham	170	1
sub-012	left FEF	-170	0
sub-012	left FEF	-120	0.0952381
sub-012	left FEF	-88	0
sub-012	left FEF	-63	0.0833333
sub-012	left FEF	-38	0.28
sub-012	left FEF	-14	0.291667
sub-012	left FEF	0	0.5
sub-012	left FEF	14	0.652174
sub-012	left FEF	38	0.62963
sub-012	left FEF	63	0.952381
sub-012	left FEF	88	0.916667
sub-012	left FEF	120	1
sub-012	left FEF	170	0.933333
sub-012	left M1	-170	0
sub-012	left M1	-120	0
sub-012	left M1	-88	0.0714286
sub-012	left M1	-63	0.0869565
sub-012	left M1	-38	0.208333
sub-012	left M1	-14	0.142857
sub-012	left M1	0	0
sub-012	left M1	14	0.333333
sub-012	left M1	38	0.869565
sub-012	left M1	63	1
sub-012	left M1	88	1
sub-012	left M1	120	1
sub-012	left M1	170	1
sub-012	right FEF	-170	0
sub-012	right FEF	-120	0
sub-012	right FEF	-88	0
sub-012	right FEF	-63	0.0526316
sub-012	right FEF	-38	0.347826
sub-012	right FEF	-14	0.321429
sub-012	right FEF	0	0.333333
sub-012	right FEF	14	0.294118
sub-012	right FEF	38	0.666667
sub-012	right FEF	63	0.818182
sub-012	right FEF	88	1
sub-012	right FEF	120	0.952381
sub-012	right FEF	170	1
sub-012	right M1	-170	0
sub-012	right M1	-120	0
sub-012	right M1	-88	0.133333
sub-012	right M1	-63	0
sub-012	right M1	-38	0.12
sub-012	right M1	-14	0.333333
sub-012	right M1	0	0.333333
sub-012	right M1	14	0.315789
sub-012	right M1	38	0.566667
sub-012	right M1	63	0.95
sub-012	right M1	88	1
sub-012	right M1	120	1
sub-012	right M1	170	1
sub-012	sham	-170	0
sub-012	sham	-120	0.047619
sub-012	sham	-88	0.025641
sub-012	sham	-63	0
sub-012	sham	-38	0.117647
sub-012	sham	-14	0.16
sub-012	sham	0	0.642857
sub-012	sham	14	0.510638
sub-012	sham	38	0.803922
sub-012	sham	63	0.866667
sub-012	sham	88	0.95
sub-012	sham	120	0.957447
sub-012	sham	170	0.972222
sub-013	left FEF	-170	0
sub-013	left FEF	-120	0
sub-013	left FEF	-88	0
sub-013	left FEF	-63	0.115385
sub-013	left FEF	-38	0.117647
sub-013	left FEF	-14	0.40625
sub-013	left FEF	0	0.285714
sub-013	left FEF	14	0.636364
sub-013	left FEF	38	0.947368
sub-013	left FEF	63	1
sub-013	left FEF	88	1
sub-013	left FEF	120	1
sub-013	left FEF	170	1
sub-013	left M1	-170	0
sub-013	left M1	-120	0
sub-013	left M1	-88	0
sub-013	left M1	-63	0.0588235
sub-013	left M1	-38	0.107143
sub-013	left M1	-14	0.421053
sub-013	left M1	0	0.5
sub-013	left M1	14	0.64
sub-013	left M1	38	0.954545
sub-013	left M1	63	1
sub-013	left M1	88	1
sub-013	left M1	120	1
sub-013	left M1	170	1
sub-013	right FEF	-170	0.047619
sub-013	right FEF	-120	0
sub-013	right FEF	-88	0
sub-013	right FEF	-63	0.142857
sub-013	right FEF	-38	0.148148
sub-013	right FEF	-14	0.28
sub-013	right FEF	0	0.5
sub-013	right FEF	14	0.625
sub-013	right FEF	38	0.826087
sub-013	right FEF	63	0.958333
sub-013	right FEF	88	1
sub-013	right FEF	120	1
sub-013	right FEF	170	1
sub-013	right M1	-170	0
sub-013	right M1	-120	0.05
sub-013	right M1	-88	0
sub-013	right M1	-63	0
sub-013	right M1	-38	0.0416667
sub-013	right M1	-14	0.357143
sub-013	right M1	0	0.142857
sub-013	right M1	14	0.681818
sub-013	right M1	38	0.84
sub-013	right M1	63	0.947368
sub-013	right M1	88	1
sub-013	right M1	120	1
sub-013	right M1	170	1
sub-013	sham	-170	0
sub-013	sham	-120	0
sub-013	sham	-88	0.025641
sub-013	sham	-63	0.0571429
sub-013	sham	-38	0.137255
sub-013	sham	-14	0.28
sub-013	sham	0	0.416667
sub-013	sham	14	0.574074
sub-013	sham	38	0.897959
sub-013	sham	63	0.97561
sub-013	sham	88	1
sub-013	sham	120	0.977273
sub-013	sham	170	1
sub-014	left FEF	-170	0
sub-014	left FEF	-120	0
sub-014	left FEF	-88	0.125
sub-014	left FEF	-63	0.0384615
sub-014	left FEF	-38	0.230769
sub-014	left FEF	-14	0.416667
sub-014	left FEF	0	0.222222
sub-014	left FEF	14	0.411765
sub-014	left FEF	38	0.8
sub-014	left FEF	63	1
sub-014	left FEF	88	1
sub-014	left FEF	120	0.95
sub-014	left FEF	170	1
sub-014	left M1	-170	0
sub-014	left M1	-120	0.0909091
sub-014	left M1	-88	0.266667
sub-014	left M1	-63	0.0909091
sub-014	left M1	-38	0.333333
sub-014	left M1	-14	0.5
sub-014	left M1	0	0.25
sub-014	left M1	14	0.346154
sub-014	left M1	38	0.736842
sub-014	left M1	63	0.9375
sub-014	left M1	88	1
sub-014	left M1	120	1
sub-014	left M1	170	0.944444
sub-014	right FEF	-170	0
sub-014	right FEF	-120	0
sub-014	right FEF	-88	0
sub-014	right FEF	-63	0
sub-014	right FEF	-38	0.181818
sub-014	right FEF	-14	0.321429
sub-014	right FEF	0	0.5
sub-014	right FEF	14	0.5
sub-014	right FEF	38	0.571429
sub-014	right FEF	63	0.904762
sub-014	right FEF	88	1
sub-014	right FEF	120	1
sub-014	right FEF	170	0.842105
sub-014	right M1	-170	0
sub-014	right M1	-120	0
sub-014	right M1	-88	0
sub-014	right M1	-63	0.166667
sub-014	right M1	-38	0.421053
sub-014	right M1	-14	0.384615
sub-014	right M1	0	0.375
sub-014	right M1	14	0.6
sub-014	right M1	38	0.740741
sub-014	right M1	63	0.933333
sub-014	right M1	88	1
sub-014	right M1	120	1
sub-014	right M1	170	1
sub-014	sham	-170	0
sub-014	sham	-120	0
sub-014	sham	-88	0.0645161
sub-014	sham	-63	0.0285714
sub-014	sham	-38	0.159091
sub-014	sham	-14	0.5
sub-014	sham	0	0.533333
sub-014	sham	14	0.454545
sub-014	sham	38	0.736842
sub-014	sham	63	0.847826
sub-014	sham	88	0.925926
sub-014	sham	120	0.961538
sub-014	sham	170	1
sub-015	left FEF	-170	0
sub-015	left FEF	-120	0.115385
sub-015	left FEF	-88	0.0714286
sub-015	left FEF	-63	0.107143
sub-015	left FEF	-38	0.47619
sub-015	left FEF	-14	0.333333
sub-015	left FEF	0	0.375
sub-015	left FEF	14	0.652174
sub-015	left FEF	38	0.727273
sub-015	left FEF	63	0.904762
sub-015	left FEF	88	0.904762
sub-015	left FEF	120	0.888889
sub-015	left FEF	170	0.954545
sub-015	left M1	-170	0
sub-015	left M1	-120	0.133333
sub-015	left M1	-88	0
sub-015	left M1	-63	0.166667
sub-015	left M1	-38	0.384615
sub-015	left M1	-14	0.384615
sub-015	left M1	0	0.636364
sub-015	left M1	14	0.6
sub-015	left M1	38	0.785714
sub-015	left M1	63	0.818182
sub-015	left M1	88	0.882353
sub-015	left M1	120	0.9
sub-015	left M1	170	0.842105
sub-015	right FEF	-170	0
sub-015	right FEF	-120	0
sub-015	right FEF	-88	0.0952381
sub-015	right FEF	-63	0.352941
sub-015	right FEF	-38	0.2
sub-015	right FEF	-14	0.413793
sub-015	right FEF	0	0.333333
sub-015	right FEF	14	0.466667
sub-015	right FEF	38	0.72
sub-015	right FEF	63	0.736842
sub-015	right FEF	88	0.782609
sub-015	right FEF	120	0.904762
sub-015	right FEF	170	1
sub-015	right M1	-170	0
sub-015	right M1	-120	0
sub-015	right M1	-88	0
sub-015	right M1	-63	0
sub-015	right M1	-38	0.285714
sub-015	right M1	-14	0.529412
sub-015	right M1	0	0.333333
sub-015	right M1	14	0.451613
sub-015	right M1	38	0.75
sub-015	right M1	63	0.772727
sub-015	right M1	88	0.647059
sub-015	right M1	120	0.857143
sub-015	right M1	170	0.9
sub-015	sham	-170	0
sub-015	sham	-120	0.0555556
sub-015	sham	-88	0.205128
sub-015	sham	-63	0.212766
sub-015	sham	-38	0.368421
sub-015	sham	-14	0.431373
sub-015	sham	0	0.4375
sub-015	sham	14	0.652174
sub-015	sham	38	0.725
sub-015	sham	63	0.775
sub-015	sham	88	0.85
sub-015	sham	120	0.97561
sub-015	sham	170	1
sub-016	left FEF	-170	0
sub-016	left FEF	-120	0
sub-016	left FEF	-88	0
sub-016	left FEF	-63	0
sub-016	left FEF	-38	0.3
sub-016	left FEF	-14	0.4
sub-016	left FEF	0	0.6
sub-016	left FEF	14	0.708333
sub-016	left FEF	38	1
sub-016	left FEF	63	0.954545
sub-016	left FEF	88	1
sub-016	left FEF	120	1
sub-016	left FEF	170	1
sub-016	left M1	-170	0
sub-016	left M1	-120	0
sub-016	left M1	-88	0
sub-016	left M1	-63	0.136364
sub-016	left M1	-38	0.05
sub-016	left M1	-14	0.5
sub-016	left M1	0	0.555556
sub-016	left M1	14	0.65
sub-016	left M1	38	0.583333
sub-016	left M1	63	0.941176
sub-016	left M1	88	0.952381
sub-016	left M1	120	1
sub-016	left M1	170	1
sub-016	right FEF	-170	0
sub-016	right FEF	-120	0
sub-016	right FEF	-88	0
sub-016	right FEF	-63	0.217391
sub-016	right FEF	-38	0.2
sub-016	right FEF	-14	0.285714
sub-016	right FEF	0	0.583333
sub-016	right FEF	14	0.727273
sub-016	right FEF	38	0.740741
sub-016	right FEF	63	0.842105
sub-016	right FEF	88	1
sub-016	right FEF	120	1
sub-016	right FEF	170	1
sub-016	right M1	-170	0
sub-016	right M1	-120	0.0434783
sub-016	right M1	-88	0
sub-016	right M1	-63	0.0526316
sub-016	right M1	-38	0.107143
sub-016	right M1	-14	0.318182
sub-016	right M1	0	0.333333
sub-016	right M1	14	0.791667
sub-016	right M1	38	0.791667
sub-016	right M1	63	1
sub-016	right M1	88	1
sub-016	right M1	120	1
sub-016	right M1	170	1
sub-016	sham	-170	0
sub-016	sham	-120	0.0227273
sub-016	sham	-88	0.030303
sub-016	sham	-63	0.0263158
sub-016	sham	-38	0.25
sub-016	sham	-14	0.319149
sub-016	sham	0	0.461538
sub-016	sham	14	0.5625
sub-016	sham	38	0.8125
sub-016	sham	63	0.95122
sub-016	sham	88	0.96875
sub-016	sham	120	1
sub-016	sham	170	1
sub-017	left FEF	-170	0.0625
sub-017	left FEF	-120	0.0434783
sub-017	left FEF	-88	0
sub-017	left FEF	-63	0.238095
sub-017	left FEF	-38	0.222222
sub-017	left FEF	-14	0.48
sub-017	left FEF	0	0.7
sub-017	left FEF	14	0.590909
sub-017	left FEF	38	0.857143
sub-017	left FEF	63	1
sub-017	left FEF	88	1
sub-017	left FEF	120	1
sub-017	left FEF	170	1
sub-017	left M1	-170	0
sub-017	left M1	-120	0
sub-017	left M1	-88	0.166667
sub-017	left M1	-63	0.142857
sub-017	left M1	-38	0.1875
sub-017	left M1	-14	0.413793
sub-017	left M1	0	0.8
sub-017	left M1	14	0.708333
sub-017	left M1	38	0.714286
sub-017	left M1	63	1
sub-017	left M1	88	1
sub-017	left M1	120	1
sub-017	left M1	170	1
sub-017	right FEF	-170	0
sub-017	right FEF	-120	0.0740741
sub-017	right FEF	-88	0.0666667
sub-017	right FEF	-63	0.315789
sub-017	right FEF	-38	0.217391
sub-017	right FEF	-14	0.5
sub-017	right FEF	0	0.4
sub-017	right FEF	14	0.615385
sub-017	right FEF	38	0.857143
sub-017	right FEF	63	0.944444
sub-017	right FEF	88	1
sub-017	right FEF	120	1
sub-017	right FEF	170	1
sub-017	right M1	-170	0
sub-017	right M1	-120	0
sub-017	right M1	-88	0.142857
sub-017	right M1	-63	0.222222
sub-017	right M1	-38	0.136364
sub-017	right M1	-14	0.576923
sub-017	right M1	0	0.857143
sub-017	right M1	14	0.666667
sub-017	right M1	38	0.727273
sub-017	right M1	63	0.888889
sub-017	right M1	88	1
sub-017	right M1	120	1
sub-017	right M1	170	1
sub-017	sham	-170	0.0243902
sub-017	sham	-120	0.025641
sub-017	sham	-88	0.147059
sub-017	sham	-63	0.25
sub-017	sham	-38	0.26087
sub-017	sham	-14	0.488372
sub-017	sham	0	0.555556
sub-017	sham	14	0.76087
sub-017	sham	38	0.846154
sub-017	sham	63	0.923077
sub-017	sham	88	1
sub-017	sham	120	1
sub-017	sham	170	1
sub-018	left FEF	-170	0
sub-018	left FEF	-120	0.0357143
sub-018	left FEF	-88	0
sub-018	left FEF	-63	0.0769231
sub-018	left FEF	-38	0.153846
sub-018	left FEF	-14	0.428571
sub-018	left FEF	0	0.538462
sub-018	left FEF	14	0.5
sub-018	left FEF	38	0.772727
sub-018	left FEF	63	0.894737
sub-018	left FEF	88	0.9
sub-018	left FEF	120	1
sub-018	left FEF	170	1
sub-018	left M1	-170	0.047619
sub-018	left M1	-120	0
sub-018	left M1	-88	0
sub-018	left M1	-63	0.181818
sub-018	left M1	-38	0.2
sub-018	left M1	-14	0.444444
sub-018	left M1	0	0.333333
sub-018	left M1	14	0.526316
sub-018	left M1	38	0.761905
sub-018	left M1	63	0.894737
sub-018	left M1	88	1
sub-018	left M1	120	1
sub-018	left M1	170	1
sub-018	right FEF	-170	0
sub-018	right FEF	-120	0.0714286
sub-018	right FEF	-88	0
sub-018	right FEF	-63	0
sub-018	right FEF	-38	0.28
sub-018	right FEF	-14	0.478261
sub-018	right FEF	0	0.636364
sub-018	right FEF	14	0.666667
sub-018	right FEF	38	0.8
sub-018	right FEF	63	0.9375
sub-018	right FEF	88	0.952381
sub-018	right FEF	120	0.809524
sub-018	right FEF	170	1
sub-018	right M1	-170	0.0666667
sub-018	right M1	-120	0
sub-018	right M1	-88	0
sub-018	right M1	-63	0
sub-018	right M1	-38	0.291667
sub-018	right M1	-14	0.380952
sub-018	right M1	0	0.6
sub-018	right M1	14	0.521739
sub-018	right M1	38	0.73913
sub-018	right M1	63	0.92
sub-018	right M1	88	0.933333
sub-018	right M1	120	1
sub-018	right M1	170	1
sub-018	sham	-170	0
sub-018	sham	-120	0.0465116
sub-018	sham	-88	0.114286
sub-018	sham	-63	0.162791
sub-018	sham	-38	0.229167
sub-018	sham	-14	0.3
sub-018	sham	0	0.307692
sub-018	sham	14	0.543478
sub-018	sham	38	0.808511
sub-018	sham	63	0.972973
sub-018	sham	88	0.972222
sub-018	sham	120	0.97619
sub-018	sham	170	1
sub-019	left FEF	-170	0
sub-019	left FEF	-120	0
sub-019	left FEF	-88	0
sub-019	left FEF	-63	0
sub-019	left FEF	-38	0.125
sub-019	left FEF	-14	0.296296
sub-019	left FEF	0	0.818182
sub-019	left FEF	14	0.75
sub-019	left FEF	38	0.785714
sub-019	left FEF	63	0.785714
sub-019	left FEF	88	0.882353
sub-019	left FEF	120	0.92
sub-019	left FEF	170	0.944444
sub-019	left M1	-170	0
sub-019	left M1	-120	0
sub-019	left M1	-88	0
sub-019	left M1	-63	0.0833333
sub-019	left M1	-38	0.0833333
sub-019	left M1	-14	0.285714
sub-019	left M1	0	0.666667
sub-019	left M1	14	0.714286
sub-019	left M1	38	0.684211
sub-019	left M1	63	0.882353
sub-019	left M1	88	0.954545
sub-019	left M1	120	0.882353
sub-019	left M1	170	0.956522
sub-019	right FEF	-170	0
sub-019	right FEF	-120	0
sub-019	right FEF	-88	0
sub-019	right FEF	-63	0.0625
sub-019	right FEF	-38	0.217391
sub-019	right FEF	-14	0.28
sub-019	right FEF	0	0.5
sub-019	right FEF	14	0.782609
sub-019	right FEF	38	0.818182
sub-019	right FEF	63	0.823529
sub-019	right FEF	88	0.944444
sub-019	right FEF	120	0.925926
sub-019	right FEF	170	1
sub-019	right M1	-170	0
sub-019	right M1	-120	0.0434783
sub-019	right M1	-88	0
sub-019	right M1	-63	0
sub-019	right M1	-38	0.173913
sub-019	right M1	-14	0.52381
sub-019	right M1	0	0.5
sub-019	right M1	14	0.481481
sub-019	right M1	38	0.76
sub-019	right M1	63	0.928571
sub-019	right M1	88	0.894737
sub-019	right M1	120	0.923077
sub-019	right M1	170	0.941176
sub-019	sham	-170	0
sub-019	sham	-120	0.0227273
sub-019	sham	-88	0
sub-019	sham	-63	0.0789474
sub-019	sham	-38	0.25
sub-019	sham	-14	0.361111
sub-019	sham	0	0.47619
sub-019	sham	14	0.521739
sub-019	sham	38	0.681818
sub-019	sham	63	0.704545
sub-019	sham	88	0.875
sub-019	sham	120	0.897959
sub-019	sham	170	1
sub-020	left FEF	-170	0
sub-020	left FEF	-120	0
sub-020	left FEF	-88	0.0588235
sub-020	left FEF	-63	0.130435
sub-020	left FEF	-38	0.0740741
sub-020	left FEF	-14	0.473684
sub-020	left FEF	0	1
sub-020	left FEF	14	0.75
sub-020	left FEF	38	0.96
sub-020	left FEF	63	1
sub-020	left FEF	88	1
sub-020	left FEF	120	1
sub-020	left FEF	170	1
sub-020	left M1	-170	0
sub-020	left M1	-120	0
sub-020	left M1	-88	0
sub-020	left M1	-63	0.1
sub-020	left M1	-38	0.0454545
sub-020	left M1	-14	0.37037
sub-020	left M1	0	1
sub-020	left M1	14	0.75
sub-020	left M1	38	0.916667
sub-020	left M1	63	1
sub-020	left M1	88	1
sub-020	left M1	120	1
sub-020	left M1	170	1
sub-020	right FEF	-170	0
sub-020	right FEF	-120	0
sub-020	right FEF	-88	0
sub-020	right FEF	-63	0.0588235
sub-020	right FEF	-38	0
sub-020	right FEF	-14	0.227273
sub-020	right FEF	0	0.571429
sub-020	right FEF	14	0.576923
sub-020	right FEF	38	0.888889
sub-020	right FEF	63	1
sub-020	right FEF	88	1
sub-020	right FEF	120	1
sub-020	right FEF	170	1
sub-020	right M1	-170	0
sub-020	right M1	-120	0
sub-020	right M1	-88	0
sub-020	right M1	-63	0
sub-020	right M1	-38	0
sub-020	right M1	-14	0.173913
sub-020	right M1	0	0.142857
sub-020	right M1	14	0.633333
sub-020	right M1	38	1
sub-020	right M1	63	1
sub-020	right M1	88	1
sub-020	right M1	120	1
sub-020	right M1	170	1
sub-020	sham	-170	0
sub-020	sham	-120	0
sub-020	sham	-88	0
sub-020	sham	-63	0.0357143
sub-020	sham	-38	0.104167
sub-020	sham	-14	0.288889
sub-020	sham	0	0.722222
sub-020	sham	14	0.82
sub-020	sham	38	0.954545
sub-020	sham	63	0.952381
sub-020	sham	88	1
sub-020	sham	120	1
sub-020	sham	170	1
sub-021	left FEF	-170	0
sub-021	left FEF	-120	0
sub-021	left FEF	-88	0.115385
sub-021	left FEF	-63	0.272727
sub-021	left FEF	-38	0.3
sub-021	left FEF	-14	0.421053
sub-021	left FEF	0	0.375
sub-021	left FEF	14	0.818182
sub-021	left FEF	38	0.681818
sub-021	left FEF	63	0.95
sub-021	left FEF	88	0.923077
sub-021	left FEF	120	1
sub-021	left FEF	170	1
sub-021	left M1	-170	0
sub-021	left M1	-120	0.130435
sub-021	left M1	-88	0.047619
sub-021	left M1	-63	0
sub-021	left M1	-38	0.148148
sub-021	left M1	-14	0.24
sub-021	left M1	0	0.571429
sub-021	left M1	14	0.695652
sub-021	left M1	38	0.8
sub-021	left M1	63	0.944444
sub-021	left M1	88	0.894737
sub-021	left M1	120	1
sub-021	left M1	170	1
sub-021	right FEF	-170	0
sub-021	right FEF	-120	0
sub-021	right FEF	-88	0.0952381
sub-021	right FEF	-63	0.0454545
sub-021	right FEF	-38	0.384615
sub-021	right FEF	-14	0.608696
sub-021	right FEF	0	0.333333
sub-021	right FEF	14	0.619048
sub-021	right FEF	38	0.7
sub-021	right FEF	63	0.954545
sub-021	right FEF	88	1
sub-021	right FEF	120	1
sub-021	right FEF	170	1
sub-021	right M1	-170	0
sub-021	right M1	-120	0
sub-021	right M1	-88	0.0714286
sub-021	right M1	-63	0
sub-021	right M1	-38	0.2
sub-021	right M1	-14	0.5
sub-021	right M1	0	0.375
sub-021	right M1	14	0.590909
sub-021	right M1	38	0.9
sub-021	right M1	63	0.764706
sub-021	right M1	88	0.941176
sub-021	right M1	120	0.95
sub-021	right M1	170	1
sub-021	sham	-170	0
sub-021	sham	-120	0.0232558
sub-021	sham	-88	0.0588235
sub-021	sham	-63	0.135135
sub-021	sham	-38	0.23913
sub-021	sham	-14	0.290323
sub-021	sham	0	0.333333
sub-021	sham	14	0.581395
sub-021	sham	38	0.756098
sub-021	sham	63	0.911765
sub-021	sham	88	0.969697
sub-021	sham	120	1
sub-021	sham	170	0.96875
sub-022	left FEF	-170	0
sub-022	left FEF	-120	0
sub-022	left FEF	-88	0
sub-022	left FEF	-63	0.142857
sub-022	left FEF	-38	0.222222
sub-022	left FEF	-14	0.263158
sub-022	left FEF	0	0.75
sub-022	left FEF	14	0.6
sub-022	left FEF	38	0.76
sub-022	left FEF	63	0.888889
sub-022	left FEF	88	0.888889
sub-022	left FEF	120	1
sub-022	left FEF	170	1
sub-022	left M1	-170	0
sub-022	left M1	-120	0
sub-022	left M1	-88	0
sub-022	left M1	-63	0.0434783
sub-022	left M1	-38	0.0526316
sub-022	left M1	-14	0.153846
sub-022	left M1	0	0.857143
sub-022	left M1	14	0.590909
sub-022	left M1	38	0.75
sub-022	left M1	63	0.8125
sub-022	left M1	88	1
sub-022	left M1	120	1
sub-022	left M1	170	1
sub-022	right FEF	-170	0
sub-022	right FEF	-120	0.0357143
sub-022	right FEF	-88	0
sub-022	right FEF	-63	0.0625
sub-022	right FEF	-38	0.259259
sub-022	right FEF	-14	0.48
sub-022	right FEF	0	0.166667
sub-022	right FEF	14	0.714286
sub-022	right FEF	38	0.681818
sub-022	right FEF	63	0.863636
sub-022	right FEF	88	0.823529
sub-022	right FEF	120	1
sub-022	right FEF	170	1
sub-022	right M1	-170	0
sub-022	right M1	-120	0
sub-022	right M1	-88	0.0625
sub-022	right M1	-63	0.142857
sub-022	right M1	-38	0.0689655
sub-022	right M1	-14	0.3125
sub-022	right M1	0	0.428571
sub-022	right M1	14	0.5
sub-022	right M1	38	0.619048
sub-022	right M1	63	0.75
sub-022	right M1	88	0.9375
sub-022	right M1	120	1
sub-022	right M1	170	1
sub-022	sham	-170	0
sub-022	sham	-120	0
sub-022	sham	-88	0
sub-022	sham	-63	0.097561
sub-022	sham	-38	0.142857
sub-022	sham	-14	0.408163
sub-022	sham	0	0.615385
sub-022	sham	14	0.673913
sub-022	sham	38	0.854167
sub-022	sham	63	0.785714
sub-022	sham	88	0.944444
sub-022	sham	120	1
sub-022	sham	170	1
sub-023	left FEF	-170	0
sub-023	left FEF	-120	0.04
sub-023	left FEF	-88	0
sub-023	left FEF	-63	0.111111
sub-023	left FEF	-38	0.0666667
sub-023	left FEF	-14	0.45
sub-023	left FEF	0	0.428571
sub-023	left FEF	14	0.5625
sub-023	left FEF	38	0.777778
sub-023	left FEF	63	0.958333
sub-023	left FEF	88	1
sub-023	left FEF	120	0.916667
sub-023	left FEF	170	1
sub-023	left M1	-170	0
sub-023	left M1	-120	0.0416667
sub-023	left M1	-88	0
sub-023	left M1	-63	0.0588235
sub-023	left M1	-38	0.0689655
sub-023	left M1	-14	0.304348
sub-023	left M1	0	0.571429
sub-023	left M1	14	0.478261
sub-023	left M1	38	0.888889
sub-023	left M1	63	1
sub-023	left M1	88	0.954545
sub-023	left M1	120	1
sub-023	left M1	170	1
sub-023	right FEF	-170	0
sub-023	right FEF	-120	0.0526316
sub-023	right FEF	-88	0.117647
sub-023	right FEF	-63	0.05
sub-023	right FEF	-38	0.0714286
sub-023	right FEF	-14	0.166667
sub-023	right FEF	0	0.25
sub-023	right FEF	14	0.434783
sub-023	right FEF	38	0.833333
sub-023	right FEF	63	1
sub-023	right FEF	88	1
sub-023	right FEF	120	1
sub-023	right FEF	170	1
sub-023	right M1	-170	0
sub-023	right M1	-120	0
sub-023	right M1	-88	0
sub-023	right M1	-63	0
sub-023	right M1	-38	0.0588235
sub-023	right M1	-14	0.269231
sub-023	right M1	0	0.181818
sub-023	right M1	14	0.304348
sub-023	right M1	38	0.791667
sub-023	right M1	63	0.95
sub-023	right M1	88	0.947368
sub-023	right M1	120	0.954545
sub-023	right M1	170	1
sub-023	sham	-170	0
sub-023	sham	-120	0
sub-023	sham	-88	0
sub-023	sham	-63	0.0227273
sub-023	sham	-38	0.170732
sub-023	sham	-14	0.303571
sub-023	sham	0	0.333333
sub-023	sham	14	0.581395
sub-023	sham	38	0.836364
sub-023	sham	63	0.939394
sub-023	sham	88	0.97561
sub-023	sham	120	1
sub-023	sham	170	0.972973
sub-024	left FEF	-170	0
sub-024	left FEF	-120	0
sub-024	left FEF	-88	0.0588235
sub-024	left FEF	-63	0.047619
sub-024	left FEF	-38	0.272727
sub-024	left FEF	-14	0.266667
sub-024	left FEF	0	0.25
sub-024	left FEF	14	0.434783
sub-024	left FEF	38	0.708333
sub-024	left FEF	63	0.736842
sub-024	left FEF	88	0.625
sub-024	left FEF	120	0.958333
sub-024	left FEF	170	1
sub-024	left M1	-170	0
sub-024	left M1	-120	0.0454545
sub-024	left M1	-88	0.181818
sub-024	left M1	-63	0.0714286
sub-024	left M1	-38	0.233333
sub-024	left M1	-14	0.117647
sub-024	left M1	0	0.307692
sub-024	left M1	14	0.434783
sub-024	left M1	38	0.45
sub-024	left M1	63	0.8
sub-024	left M1	88	1
sub-024	left M1	120	0.928571
sub-024	left M1	170	0.923077
sub-024	right FEF	-170	0
sub-024	right FEF	-120	0.04
sub-024	right FEF	-88	0.117647
sub-024	right FEF	-63	0.117647
sub-024	right FEF	-38	0.25
sub-024	right FEF	-14	0.263158
sub-024	right FEF	0	0.363636
sub-024	right FEF	14	0.636364
sub-024	right FEF	38	0.482759
sub-024	right FEF	63	0.75
sub-024	right FEF	88	0.764706
sub-024	right FEF	120	0.92
sub-024	right FEF	170	1
sub-024	right M1	-170	0
sub-024	right M1	-120	0.0434783
sub-024	right M1	-88	0.0625
sub-024	right M1	-63	0.0952381
sub-024	right M1	-38	0.0909091
sub-024	right M1	-14	0.37037
sub-024	right M1	0	0.285714
sub-024	right M1	14	0.541667
sub-024	right M1	38	0.652174
sub-024	right M1	63	0.909091
sub-024	right M1	88	0.875
sub-024	right M1	120	0.956522
sub-024	right M1	170	1
sub-024	sham	-170	0
sub-024	sham	-120	0
sub-024	sham	-88	0.0666667
sub-024	sham	-63	0.113208
sub-024	sham	-38	0.05
sub-024	sham	-14	0.232143
sub-024	sham	0	0.3
sub-024	sham	14	0.471698
sub-024	sham	38	0.545455
sub-024	sham	63	0.75
sub-024	sham	88	0.9
sub-024	sham	120	0.888889
sub-024	sham	170	0.925
sub-025	left FEF	-170	0
sub-025	left FEF	-120	0.0384615
sub-025	left FEF	-88	0
sub-025	left FEF	-63	0.222222
sub-025	left FEF	-38	0.153846
sub-025	left FEF	-14	0.363636
sub-025	left FEF	0	0.375
sub-025	left FEF	14	0.444444
sub-025	left FEF	38	0.666667
sub-025	left FEF	63	0.740741
sub-025	left FEF	88	0.928571
sub-025	left FEF	120	0.923077
sub-025	left FEF	170	0.9375
sub-025	left M1	-170	0
sub-025	left M1	-120	0
sub-025	left M1	-88	0.0526316
sub-025	left M1	-63	0.2
sub-025	left M1	-38	0.24
sub-025	left M1	-14	0.45
sub-025	left M1	0	0.714286
sub-025	left M1	14	0.333333
sub-025	left M1	38	0.615385
sub-025	left M1	63	0.8125
sub-025	left M1	88	0.944444
sub-025	left M1	120	0.958333
sub-025	left M1	170	1
sub-025	right FEF	-170	0
sub-025	right FEF	-120	0
sub-025	right FEF	-88	0.05
sub-025	right FEF	-63	0.142857
sub-025	right FEF	-38	0.428571
sub-025	right FEF	-14	0.25
sub-025	right FEF	0	0.5
sub-025	right FEF	14	0.619048
sub-025	right FEF	38	0.652174
sub-025	right FEF	63	0.866667
sub-025	right FEF	88	0.761905
sub-025	right FEF	120	0.826087
sub-025	right FEF	170	1
sub-025	right M1	-170	0
sub-025	right M1	-120	0
sub-025	right M1	-88	0.142857
sub-025	right M1	-63	0.105263
sub-025	right M1	-38	0.416667
sub-025	right M1	-14	0.545455
sub-025	right M1	0	0.25
sub-025	right M1	14	0.5
sub-025	right M1	38	0.821429
sub-025	right M1	63	0.6875
sub-025	right M1	88	0.9
sub-025	right M1	120	0.92
sub-025	right M1	170	1
sub-025	sham	-170	0
sub-025	sham	-120	0.04
sub-025	sham	-88	0.0869565
sub-025	sham	-63	0.147059
sub-025	sham	-38	0.288889
sub-025	sham	-14	0.339623
sub-025	sham	0	0.466667
sub-025	sham	14	0.565217
sub-025	sham	38	0.520833
sub-025	sham	63	0.75
sub-025	sham	88	0.931034
sub-025	sham	120	0.979592
sub-025	sham	170	0.973684
sub-026	left FEF	-170	0
sub-026	left FEF	-120	0.04
sub-026	left FEF	-88	0
sub-026	left FEF	-63	0
sub-026	left FEF	-38	0.142857
sub-026	left FEF	-14	0.578947
sub-026	left FEF	0	0.75
sub-026	left FEF	14	0.884615
sub-026	left FEF	38	0.846154
sub-026	left FEF	63	1
sub-026	left FEF	88	1
sub-026	left FEF	120	1
sub-026	left FEF	170	1
sub-026	left M1	-170	0
sub-026	left M1	-120	0
sub-026	left M1	-88	0
sub-026	left M1	-63	0.0952381
sub-026	left M1	-38	0.208333
sub-026	left M1	-14	0.416667
sub-026	left M1	0	0.6
sub-026	left M1	14	0.708333
sub-026	left M1	38	0.923077
sub-026	left M1	63	0.947368
sub-026	left M1	88	1
sub-026	left M1	120	1
sub-026	left M1	170	1
sub-026	right FEF	-170	0
sub-026	right FEF	-120	0
sub-026	right FEF	-88	0
sub-026	right FEF	-63	0
sub-026	right FEF	-38	0.0967742
sub-026	right FEF	-14	0.0952381
sub-026	right FEF	0	0.857143
sub-026	right FEF	14	0.714286
sub-026	right FEF	38	0.925926
sub-026	right FEF	63	1
sub-026	right FEF	88	1
sub-026	right FEF	120	1
sub-026	right FEF	170	1
sub-026	right M1	-170	0
sub-026	right M1	-120	0
sub-026	right M1	-88	0
sub-026	right M1	-63	0.0588235
sub-026	right M1	-38	0.185185
sub-026	right M1	-14	0.391304
sub-026	right M1	0	0.363636
sub-026	right M1	14	0.608696
sub-026	right M1	38	0.916667
sub-026	right M1	63	0.944444
sub-026	right M1	88	1
sub-026	right M1	120	1
sub-026	right M1	170	1
sub-026	sham	-170	0
sub-026	sham	-120	0
sub-026	sham	-88	0
sub-026	sham	-63	0
sub-026	sham	-38	0.211538
sub-026	sham	-14	0.469388
sub-026	sham	0	0.636364
sub-026	sham	14	0.770833
sub-026	sham	38	0.860465
sub-026	sham	63	0.959184
sub-026	sham	88	1
sub-026	sham	120	1
sub-026	sham	170	1
sub-027	left FEF	-170	0
sub-027	left FEF	-120	0.0454545
sub-027	left FEF	-88	0.0555556
sub-027	left FEF	-63	0.166667
sub-027	left FEF	-38	0.2
sub-027	left FEF	-14	0.388889
sub-027	left FEF	0	0.333333
sub-027	left FEF	14	0.47619
sub-027	left FEF	38	0.583333
sub-027	left FEF	63	0.8125
sub-027	left FEF	88	1
sub-027	left FEF	120	1
sub-027	left FEF	170	1
sub-027	left M1	-170	0
sub-027	left M1	-120	0.0666667
sub-027	left M1	-88	0.117647
sub-027	left M1	-63	0.105263
sub-027	left M1	-38	0.125
sub-027	left M1	-14	0.310345
sub-027	left M1	0	0.666667
sub-027	left M1	14	0.541667
sub-027	left M1	38	0.769231
sub-027	left M1	63	0.818182
sub-027	left M1	88	1
sub-027	left M1	120	0.954545
sub-027	left M1	170	1
sub-027	right FEF	-170	0
sub-027	right FEF	-120	0.0588235
sub-027	right FEF	-88	0.0909091
sub-027	right FEF	-63	0.0555556
sub-027	right FEF	-38	0.217391
sub-027	right FEF	-14	0.428571
sub-027	right FEF	0	0.222222
sub-027	right FEF	14	0.666667
sub-027	right FEF	38	0.578947
sub-027	right FEF	63	0.923077
sub-027	right FEF	88	0.933333
sub-027	right FEF	120	1
sub-027	right FEF	170	1
sub-027	right M1	-170	0
sub-027	right M1	-120	0
sub-027	right M1	-88	0.142857
sub-027	right M1	-63	0.130435
sub-027	right M1	-38	0.12
sub-027	right M1	-14	0.1875
sub-027	right M1	0	0.111111
sub-027	right M1	14	0.45
sub-027	right M1	38	0.619048
sub-027	right M1	63	0.761905
sub-027	right M1	88	0.777778
sub-027	right M1	120	0.958333
sub-027	right M1	170	1
sub-027	sham	-170	0
sub-027	sham	-120	0
sub-027	sham	-88	0.0625
sub-027	sham	-63	0.142857
sub-027	sham	-38	0.166667
sub-027	sham	-14	0.212121
sub-027	sham	0	0.529412
sub-027	sham	14	0.466667
sub-027	sham	38	0.632653
sub-027	sham	63	0.783784
sub-027	sham	88	0.931034
sub-027	sham	120	0.902439
sub-027	sham	170	1
sub-029	left FEF	-170	0
sub-029	left FEF	-120	0
sub-029	left FEF	-88	0
sub-029	left FEF	-63	0.0833333
sub-029	left FEF	-38	0.26087
sub-029	left FEF	-14	0.291667
sub-029	left FEF	0	0.428571
sub-029	left FEF	14	0.52
sub-029	left FEF	38	0.5
sub-029	left FEF	63	0.631579
sub-029	left FEF	88	0.842105
sub-029	left FEF	120	0.722222
sub-029	left FEF	170	0.904762
sub-029	left M1	-170	0
sub-029	left M1	-120	0
sub-029	left M1	-88	0
sub-029	left M1	-63	0.0526316
sub-029	left M1	-38	0.25
sub-029	left M1	-14	0.363636
sub-029	left M1	0	0.5
sub-029	left M1	14	0.269231
sub-029	left M1	38	0.5
sub-029	left M1	63	0.789474
sub-029	left M1	88	0.722222
sub-029	left M1	120	0.833333
sub-029	left M1	170	0.944444
sub-029	right FEF	-170	0
sub-029	right FEF	-120	0
sub-029	right FEF	-88	0
sub-029	right FEF	-63	0.0454545
sub-029	right FEF	-38	0.08
sub-029	right FEF	-14	0.16
sub-029	right FEF	0	0.4
sub-029	right FEF	14	0.391304
sub-029	right FEF	38	0.28
sub-029	right FEF	63	0.588235
sub-029	right FEF	88	0.5625
sub-029	right FEF	120	0.730769
sub-029	right FEF	170	0.823529
sub-029	right M1	-170	0
sub-029	right M1	-120	0
sub-029	right M1	-88	0
sub-029	right M1	-63	0.0833333
sub-029	right M1	-38	0.2
sub-029	right M1	-14	0.142857
sub-029	right M1	0	0.333333
sub-029	right M1	14	0.538462
sub-029	right M1	38	0.571429
sub-029	right M1	63	0.5
sub-029	right M1	88	0.8125
sub-029	right M1	120	0.913043
sub-029	right M1	170	0.823529
sub-029	sham	-170	0
sub-029	sham	-120	0
sub-029	sham	-88	0.025641
sub-029	sham	-63	0.162791
sub-029	sham	-38	0.214286
sub-029	sham	-14	0.358491
sub-029	sham	0	0.5
sub-029	sham	14	0.340909
sub-029	sham	38	0.534483
sub-029	sham	63	0.676471
sub-029	sham	88	0.789474
sub-029	sham	120	0.813953
sub-029	sham	170	0.918919
sub-030	left FEF	-170	0.0625
sub-030	left FEF	-120	0.0909091
sub-030	left FEF	-88	0.176471
sub-030	left FEF	-63	0.333333
sub-030	left FEF	-38	0.52381
sub-030	left FEF	-14	0.48
sub-030	left FEF	0	0.666667
sub-030	left FEF	14	0.7
sub-030	left FEF	38	0.769231
sub-030	left FEF	63	0.857143
sub-030	left FEF	88	0.9
sub-030	left FEF	120	1
sub-030	left FEF	170	1
sub-030	left M1	-170	0.0526316
sub-030	left M1	-120	0.0555556
sub-030	left M1	-88	0.333333
sub-030	left M1	-63	0.125
sub-030	left M1	-38	0.375
sub-030	left M1	-14	0.428571
sub-030	left M1	0	0.4
sub-030	left M1	14	0.75
sub-030	left M1	38	0.809524
sub-030	left M1	63	0.809524
sub-030	left M1	88	0.941176
sub-030	left M1	120	0.909091
sub-030	left M1	170	1
sub-030	right FEF	-170	0.0526316
sub-030	right FEF	-120	0.125
sub-030	right FEF	-88	0.0555556
sub-030	right FEF	-63	0.294118
sub-030	right FEF	-38	0.26087
sub-030	right FEF	-14	0.411765
sub-030	right FEF	0	0.25
sub-030	right FEF	14	0.481481
sub-030	right FEF	38	0.833333
sub-030	right FEF	63	0.75
sub-030	right FEF	88	0.941176
sub-030	right FEF	120	1
sub-030	right FEF	170	1
sub-030	right M1	-170	0
sub-030	right M1	-120	0
sub-030	right M1	-88	0.153846
sub-030	right M1	-63	0.333333
sub-030	right M1	-38	0.346154
sub-030	right M1	-14	0.4
sub-030	right M1	0	0.5
sub-030	right M1	14	0.653846
sub-030	right M1	38	0.9
sub-030	right M1	63	0.875
sub-030	right M1	88	0.958333
sub-030	right M1	120	0.944444
sub-030	right M1	170	1
sub-030	sham	-170	0.0294118
sub-030	sham	-120	0.108696
sub-030	sham	-88	0.185185
sub-030	sham	-63	0.27027
sub-030	sham	-38	0.282051
sub-030	sham	-14	0.55814
sub-030	sham	0	0.363636
sub-030	sham	14	0.594595
sub-030	sham	38	0.745098
sub-030	sham	63	0.952381
sub-030	sham	88	0.962963
sub-030	sham	120	1
sub-030	sham	170	0.972222
sub-033	left FEF	-170	0
sub-033	left FEF	-120	0
sub-033	left FEF	-88	0
sub-033	left FEF	-63	0.16
sub-033	left FEF	-38	0.470588
sub-033	left FEF	-14	0.28
sub-033	left FEF	0	0.454545
sub-033	left FEF	14	0.684211
sub-033	left FEF	38	0.769231
sub-033	left FEF	63	0.866667
sub-033	left FEF	88	1
sub-033	left FEF	120	1
sub-033	left FEF	170	1
sub-033	left M1	-170	0
sub-033	left M1	-120	0.0952381
sub-033	left M1	-88	0.142857
sub-033	left M1	-63	0.318182
sub-033	left M1	-38	0.5
sub-033	left M1	-14	0.5
sub-033	left M1	0	0.7
sub-033	left M1	14	0.684211
sub-033	left M1	38	0.85
sub-033	left M1	63	0.9
sub-033	left M1	88	1
sub-033	left M1	120	0.962963
sub-033	left M1	170	1
sub-033	right FEF	-170	0
sub-033	right FEF	-120	0
sub-033	right FEF	-88	0
sub-033	right FEF	-63	0.157895
sub-033	right FEF	-38	0.181818
sub-033	right FEF	-14	0.481481
sub-033	right FEF	0	0.8
sub-033	right FEF	14	0.578947
sub-033	right FEF	38	0.458333
sub-033	right FEF	63	0.777778
sub-033	right FEF	88	1
sub-033	right FEF	120	1
sub-033	right FEF	170	1
sub-033	right M1	-170	0
sub-033	right M1	-120	0.0454545
sub-033	right M1	-88	0
sub-033	right M1	-63	0.210526
sub-033	right M1	-38	0.416667
sub-033	right M1	-14	0.56
sub-033	right M1	0	0.142857
sub-033	right M1	14	0.5
sub-033	right M1	38	0.84
sub-033	right M1	63	0.764706
sub-033	right M1	88	0.95
sub-033	right M1	120	1
sub-033	right M1	170	1
sub-033	sham	-170	0
sub-033	sham	-120	0.0185185
sub-033	sham	-88	0.030303
sub-033	sham	-63	0.0882353
sub-033	sham	-38	0.365385
sub-033	sham	-14	0.673913
sub-033	sham	0	0.538462
sub-033	sham	14	0.528302
sub-033	sham	38	0.744186
sub-033	sham	63	0.861111
sub-033	sham	88	1
sub-033	sham	120	1
sub-033	sham	170	1
sub-034	left FEF	-170	0
sub-034	left FEF	-120	0
sub-034	left FEF	-88	0
sub-034	left FEF	-63	0
sub-034	left FEF	-38	0.111111
sub-034	left FEF	-14	0.2
sub-034	left FEF	0	0.4
sub-034	left FEF	14	0.7
sub-034	left FEF	38	0.956522
sub-034	left FEF	63	1
sub-034	left FEF	88	1
sub-034	left FEF	120	1
sub-034	left FEF	170	1
sub-034	left M1	-170	0
sub-034	left M1	-120	0
sub-034	left M1	-88	0
sub-034	left M1	-63	0
sub-034	left M1	-38	0.0434783
sub-034	left M1	-14	0.333333
sub-034	left M1	0	1
sub-034	left M1	14	0.541667
sub-034	left M1	38	0.904762
sub-034	left M1	63	1
sub-034	left M1	88	1
sub-034	left M1	120	1
sub-034	left M1	170	1
sub-034	right FEF	-170	0
sub-034	right FEF	-120	0
sub-034	right FEF	-88	0
sub-034	right FEF	-63	0
sub-034	right FEF	-38	0.210526
sub-034	right FEF	-14	0.416667
sub-034	right FEF	0	0.7
sub-034	right FEF	14	0.826087
sub-034	right FEF	38	1
sub-034	right FEF	63	1
sub-034	right FEF	88	1
sub-034	right FEF	120	1
sub-034	right FEF	170	1
sub-034	right M1	-170	0
sub-034	right M1	-120	0
sub-034	right M1	-88	0
sub-034	right M1	-63	0.125
sub-034	right M1	-38	0.125
sub-034	right M1	-14	0.357143
sub-034	right M1	0	0.444444
sub-034	right M1	14	0.47619
sub-034	right M1	38	0.909091
sub-034	right M1	63	0.956522
[truncated: 276 more rows]
