# Supplementary material for: Rapid modulation of choice behavior by ultrasound on the human frontal eye fields
Source: Nat Commun. 2026 Feb 20;17:2966. doi: 10.1038/s41467-026-69854-7 (PMC13035901; doi:10.1038/s41467-026-69854-7)
Supplement: Supplementary file 4 — Source Data [file 41467_2026_69854_MOESM4_ESM.zip › SourceData/SourceData_SupplFig9B.xlsx]

## Sheet: Sheet1
block	trial	t_rel	v_deg_s
1	10	-199	5.20833
1	10	-198	4.16667
1	10	-197	4.2949
1	10	-196	11.2191
1	10	-195	14.5087
1	10	-194	3.75578
1	10	-193	8.5898
1	10	-192	16.7964
1	10	-191	15.9004
1	10	-190	17.8
1	10	-189	8.5898
1	10	-188	8.96076
1	10	-187	8.5898
1	10	-186	6.58808
1	10	-185	2.08333
1	10	-184	12.6724
1	10	-183	12.5433
1	10	-182	3.29404
1	10	-181	11.6462
1	10	-180	40.6384
1	10	-179	34.3908
1	10	-178	29.1853
1	10	-177	17.8305
1	10	-176	19.0086
1	10	-175	19.1508
1	10	-174	8.96076
1	10	-173	5.60955
1	10	-172	0
1	10	-171	5.20833
1	10	-170	16.4702
1	10	-169	14.5833
1	10	-168	15.7633
1	10	-167	3.125
1	10	-166	11.5056
1	10	-165	13.5417
1	10	-164	18.5463
1	10	-163	12.8847
1	10	-162	2.08333
1	10	-161	8.39819
1	10	-160	19.8191
1	10	-159	24.2285
1	10	-158	23.7993
1	10	-157	35.979
1	10	-156	38.7102
1	10	-155	25.4303
1	10	-154	14.5833
1	10	-153	5.31148
1	10	-152	14.0142
1	10	-151	17.0846
1	10	-150	25.0434
1	10	-149	21.0664
1	10	-148	3.75578
1	10	-147	10.2592
1	10	-146	22.4382
1	10	-145	19.901
1	10	-144	21.4492
1	10	-143	12.7152
1	10	-142	6.33621
1	10	-141	10.4686
1	10	-140	4.65847
1	10	-139	7.9331
1	10	-138	12.1924
1	10	-137	8.5898
1	10	-136	4.2949
1	10	-135	2.08333
1	10	-134	3.125
1	10	-133	7.58345
1	10	-132	3.29404
1	10	-131	4.65847
1	10	-130	4.2949
1	10	-129	6.58808
1	10	-128	5.20833
1	10	-127	8.13568
1	10	-126	7.58345
1	10	-125	15.7633
1	10	-124	22.4865
1	10	-123	7.51157
1	10	-122	15.9344
1	10	-121	18.75
1	10	-120	9.31695
1	10	-119	8.96076
1	10	-118	7.58345
1	10	-117	3.75578
1	10	-116	3.29404
1	10	-115	2.32924
1	10	-114	6.58808
1	10	-113	10.7246
1	10	-112	15.1669
1	10	-111	12.6724
1	10	-110	8.9
1	10	-109	32.3085
1	10	-108	23.9583
1	10	-107	14.7314
1	10	-106	16.7964
1	10	-105	2.94628
1	10	-104	17.7083
1	10	-103	18.8654
1	10	-102	15.7633
1	10	-101	21.875
1	10	-100	7.3657
1	10	-99	18.4584
1	10	-98	40.6384
1	10	-97	24.1613
1	10	-96	27.6778
1	10	-95	50.0542
1	10	-94	51.5388
1	10	-93	14.7314
1	10	-92	20.1179
1	10	-91	21.8998
1	10	-90	10.4167
1	10	-89	9.31695
1	10	-88	8.9
1	10	-87	3.29404
1	10	-86	9.88212
1	10	-85	13.052
1	10	-84	7.3657
1	10	-83	9.375
1	10	-82	12.8847
1	10	-81	11.8768
1	10	-80	40.9575
1	10	-79	41.8745
1	10	-78	6.66992
1	10	-77	29.3336
1	10	-76	22.0971
1	10	-75	10.8753
1	10	-74	8.96076
1	10	-73	19.2074
1	10	-72	18.8654
1	10	-71	26.5574
1	10	-70	12.1924
1	10	-69	2.94628
1	10	-68	13.9754
1	10	-67	16.171
1	10	-66	9.43269
1	10	-65	3.29404
1	10	-64	25.0217
1	10	-63	23.981
1	10	-62	1.47314
1	10	-61	24.7601
1	10	-60	7.58345
1	10	-59	27.0432
1	10	-58	18.75
1	10	-57	14.6205
1	10	-56	5.20833
1	10	-55	10.4167
1	10	-54	11.5056
1	10	-53	30.2801
1	10	-52	22.4382
1	10	-51	19.7642
1	10	-50	19.0086
1	10	-49	7.9331
1	10	-48	6.66992
1	10	-47	10.4686
1	10	-46	27.0833
1	10	-45	23.981
1	10	-44	18.75
1	10	-43	3.125
1	10	-42	2.32924
1	10	-41	14.9144
1	10	-40	15.6597
1	10	-39	10.8753
1	10	-38	26.5574
1	10	-37	28.432
1	10	-36	16.7964
1	10	-35	12.6724
1	10	-34	8.39819
1	10	-33	12.5433
1	10	-32	8.39819
1	10	-31	4.65847
1	10	-30	4.65847
1	10	-29	16.9571
1	10	-28	15.9344
1	10	-27	16.6992
1	10	-26	27.1034
1	10	-25	28.1443
1	10	-24	2.08333
1	10	-23	28.2981
1	10	-22	27.1633
1	10	-21	3.75578
1	10	-20	25
1	10	-19	12.8847
1	10	-18	17.8305
1	10	-17	17.8305
1	10	-16	23.9583
1	10	-15	21.0921
1	10	-14	46.4097
1	10	-13	63.7548
1	10	-12	30.2801
1	10	-11	34.5168
1	10	-10	34.3908
1	10	-9	6.25
1	10	-8	5.31148
1	10	-7	11.4583
1	10	-6	5.31148
1	10	-5	3.125
1	10	-4	1.04167
1	10	-3	2.08333
1	10	-2	29.3336
1	10	-1	29.628
1	10	0	28.6032
1	10	1	13.8976
1	10	2	10.623
1	10	3	5.89256
1	10	4	9.88212
1	10	5	1.04167
1	10	6	5.31148
1	10	7	1.04167
1	10	8	1.47314
1	10	9	7.9331
1	10	10	8.9
1	10	11	7.9331
1	10	12	8.33333
1	10	13	10.623
1	10	14	21.974
1	10	15	19.6541
1	10	16	5.31148
1	10	17	10.4686
1	10	18	5.20833
1	10	19	11.6462
1	10	20	6.07391
1	10	21	31.3194
1	10	22	30.2801
1	10	23	9.88212
1	10	24	16.6667
1	10	25	16.6667
1	10	26	14.9144
1	10	27	11.8768
1	10	28	12.5865
1	10	29	3.125
1	10	30	3.75578
1	10	31	8.13568
1	10	32	8.39819
1	10	33	8.39819
1	10	34	5.31148
1	10	35	11.0731
1	10	36	7.58345
1	10	37	18.75
1	10	38	27.402
1	10	39	33.5927
1	10	40	4.2949
1	10	41	3.29404
1	10	42	17.8305
1	10	43	18.8654
1	10	44	24.3848
1	10	45	14.1682
1	10	46	11.6462
1	10	47	1.04167
1	10	48	4.65847
1	10	49	7.58345
1	10	50	5.60955
1	10	51	16.9571
1	10	52	15.8662
1	10	53	10.4167
1	10	54	10.4167
1	10	55	17.6777
1	10	56	16.8286
1	10	57	19.4599
1	10	58	36.4583
1	10	59	43.7996
1	10	60	16.9571
1	10	61	15.9344
1	10	62	13.8976
1	10	63	21.875
1	10	64	26.0625
1	10	65	7.58345
1	10	66	5.31148
1	10	67	6.66992
1	10	68	6.66992
1	10	69	13.5817
1	10	70	12.5433
1	10	71	10.623
1	10	72	5.20833
1	10	73	1.04167
1	10	74	12.7152
1	10	75	6.58808
1	10	76	16.171
1	10	77	16.2714
1	10	78	13.5817
1	10	79	2.08333
1	10	80	12.5433
1	10	81	14.4713
1	10	82	16.3047
1	10	83	36.1595
1	10	84	36.4732
1	10	85	15.625
1	10	86	18.7789
1	10	87	18.1919
1	10	88	8.33333
1	10	89	9.60369
1	10	90	8.13568
1	10	91	4.65847
1	10	92	8.33333
1	10	93	11.6462
1	10	94	20.6765
1	10	95	14.9144
1	10	96	15.7633
1	10	97	19.5711
1	10	98	18.2217
1	10	99	16.171
1	10	100	2.32924
1	10	101	2.08333
1	10	102	4.2949
1	10	103	2.32924
1	10	104	2.32924
1	10	105	3.125
1	10	106	3.29404
1	10	107	3.75578
1	10	108	9.60369
1	10	109	11.7851
1	10	110	16.2714
1	10	111	9.43269
1	10	112	9.31695
1	10	113	6.25
1	10	114	11.6462
1	10	115	10.2592
1	10	116	14.1682
1	10	117	8.9
1	10	118	42.4918
1	10	119	47.61
1	10	120	17.7389
1	10	121	29.628
1	10	122	29.992
1	10	123	6.33621
1	10	124	8.9
1	10	125	4.41942
1	10	126	2.32924
1	10	127	3.29404
1	10	128	6.07391
1	10	129	4.2949
1	10	130	7.3657
1	10	131	3.29404
1	10	132	5.31148
1	10	133	7.3657
1	10	134	4.2949
1	10	135	16.171
1	10	136	16.3047
1	10	137	12.1924
1	10	138	6.07391
1	10	139	6.33621
1	10	140	5.20833
1	10	141	8.39819
1	10	142	11.0731
1	10	143	5.31148
1	10	144	4.65847
1	10	145	12.1924
1	10	146	8.39819
1	10	147	8.96076
1	10	148	12.1924
1	10	149	3.29404
1	10	150	11.4583
1	10	151	2.32924
1	10	152	11.5056
1	10	153	11.8768
1	10	154	6.58808
1	10	155	6.33621
1	10	156	6.25
1	10	157	14.5833
1	10	158	20.0098
1	10	159	21.6757
1	10	160	11.6462
1	10	161	1.47314
1	10	162	5.31148
1	10	163	4.2949
1	10	164	7.3657
1	10	165	9.60369
1	10	166	9.60369
1	10	167	2.08333
1	10	168	1.04167
1	10	169	11.4583
1	10	170	14.8049
1	10	171	21.4492
1	10	172	19.1225
1	10	173	17.4615
1	10	174	22.0971
1	10	175	35.0006
1	10	176	36.8285
1	10	177	16.7964
1	10	178	20.1179
1	10	179	20.1179
1	10	180	4.2949
1	10	181	7.3657
1	10	182	2.32924
1	10	183	5.20833
1	10	184	10.8753
1	10	185	4.2949
1	10	186	4.2949
1	10	187	4.41942
1	10	188	4.65847
1	10	189	2.32924
1	10	190	4.65847
1	10	191	6.07391
1	10	192	6.07391
1	10	193	8.9
1	10	194	8.39819
1	10	195	2.94628
1	10	196	11.0731
1	10	197	8.9
1	10	198	12.6724
1	10	199	6.07391
1	10	200	17.982
1	10	201	16.4702
1	10	202	16.7964
1	10	203	1.47314
1	10	204	3.75578
1	10	205	11.6462
1	10	206	9.375
1	10	207	3.125
1	10	208	4.2949
1	10	209	9.43269
1	10	210	4.65847
1	10	211	2.32924
1	10	212	5.89256
1	10	213	14.5087
1	10	214	14.7314
1	10	215	19.901
1	10	216	12.1478
1	10	217	13.9754
1	10	218	1.04167
1	10	219	23.1288
1	10	220	23.4085
1	10	221	17.2427
1	10	222	7.58345
1	10	223	7.58345
1	10	224	7.58345
1	10	225	7.58345
1	10	226	22.0725
1	10	227	17.3368
1	10	228	7.9331
1	10	229	14.7314
1	10	230	6.58808
1	10	231	6.25
1	10	232	11.6462
1	10	233	9.60369
1	10	234	4.41942
1	10	235	7.3657
1	10	236	7.58345
1	10	237	10.4167
1	10	238	29.628
1	10	239	35.6609
1	10	240	56.3367
1	10	241	48.7696
1	10	242	55.3653
1	10	243	65.9878
1	10	244	96.0708
1	10	245	112.736
1	10	246	139.898
1	10	247	164.794
1	10	248	181.358
1	10	249	185.326
1	10	250	172.628
1	10	251	168.66
1	10	252	181.818
1	10	253	185.604
1	10	254	209.468
1	10	255	220.208
1	10	256	235.5
1	10	257	223.036
1	10	258	210.674
1	10	259	181.695
1	10	260	166.904
1	10	261	140.347
1	10	262	114.886
1	10	263	106.5
1	10	264	94.0331
1	10	265	107.418
1	10	266	97.0149
1	10	267	89.946
1	10	268	55.7657
1	10	269	31.8859
1	10	270	10.623
1	10	271	38.3016
1	10	272	40.0737
1	10	273	21.6757
1	10	274	19.4599
1	10	275	72.0635
1	10	276	52.457
1	10	277	51.1372
1	10	278	22.4865
1	10	279	29.0175
1	10	280	29.8288
1	10	281	24.0487
1	10	282	12.1924
1	10	283	8.13568
1	10	284	6.33621
1	10	285	4.41942
1	10	286	18.1919
1	10	287	18.1919
1	10	288	17.9215
1	10	289	16.2045
1	10	290	38.6541
1	10	291	25.3662
1	10	292	20.0369
1	10	293	11.2191
1	10	294	8.39819
1	10	295	8.83883
1	10	296	2.94628
1	10	297	4.2949
1	10	298	16.6992
1	10	299	2.94628
1	10	300	4.2949
1	10	301	12.5865
1	10	302	14.4713
1	10	303	10.312
1	10	304	13.5817
1	10	305	12.5433
1	10	306	5.31148
1	10	307	6.66992
1	10	308	6.07391
1	10	309	7.3657
1	10	310	33.7378
1	10	311	33.3496
1	10	312	23.7537
1	10	313	39.6655
1	10	314	38.5417
1	10	315	15.6597
1	10	316	26.2285
1	10	317	19.8191
1	10	318	10.4167
1	10	319	10.4167
1	10	320	13.052
1	10	321	10.2592
1	10	322	8.5898
1	10	323	13.8976
1	10	324	12.5865
1	10	325	8.39819
1	10	326	7.58345
1	10	327	6.25
1	10	328	3.75578
1	10	329	15.7633
1	10	330	16.7964
1	10	331	15.9344
1	10	332	12.6724
1	10	333	13.1762
1	10	334	13.1762
1	10	335	21.8998
1	10	336	20.8594
1	10	337	4.65847
1	10	338	27.263
1	10	339	28.2021
1	10	340	1.47314
1	10	341	6.33621
1	10	342	9.375
1	10	343	6.33621
1	10	344	3.125
1	10	345	11.5056
1	10	346	22.7503
1	10	347	9.31695
1	10	348	5.89256
1	10	349	5.20833
1	10	350	12.5433
1	10	351	18.7789
1	10	352	6.25
1	10	353	8.39819
1	10	354	12.5433
1	10	355	11.7851
1	10	356	11.2673
1	10	357	4.65847
1	10	358	3.75578
1	10	359	7.3657
1	10	360	2.08333
1	10	361	3.75578
1	10	362	4.2949
1	10	363	5.31148
1	10	364	8.39819
1	10	365	18.7789
1	10	366	16.6667
1	10	367	4.2949
1	10	368	17.7389
1	10	369	17.8305
1	10	370	5.20833
1	10	371	10.4167
1	10	372	3.125
1	10	373	5.31148
1	10	374	3.29404
1	10	375	8.5898
1	10	376	9.88212
1	10	377	8.39819
1	10	378	5.20833
1	10	379	10.4167
1	10	380	12.7152
1	10	381	10.2592
1	10	382	13.9754
1	10	383	10.623
1	10	384	5.60955
1	10	385	5.31148
1	10	386	17.7083
1	10	387	17.7389
1	10	388	14.8049
1	10	389	30.3338
1	10	390	35.3707
1	10	391	3.29404
1	10	392	2.08333
1	10	393	4.2949
1	10	394	2.94628
1	10	395	2.94628
1	10	396	2.32924
1	10	397	3.29404
1	10	398	35.4779
1	10	399	34.4381
1	10	400	12.6724
1	10	401	10.8753
1	10	402	11.8768
1	10	403	4.2949
1	10	404	8.5898
1	10	405	9.31695
1	10	406	5.20833
1	10	407	7.29167
1	10	408	7.58345
1	10	409	4.41942
1	10	410	12.7152
1	10	411	10.2592
1	10	412	10.7246
1	10	413	1.47314
1	10	414	19.901
1	10	415	19.8191
1	10	416	8.5898
1	10	417	16.7964
1	10	418	16.7964
1	10	419	3.29404
1	10	420	5.31148
1	10	421	3.29404
1	10	422	4.2949
1	10	423	6.66992
1	10	424	11.2673
1	10	425	11.5056
1	10	426	14.7314
1	10	427	18.429
1	10	428	17.4615
1	10	429	12.7152
1	10	430	18.7789
1	10	431	30.3695
1	10	432	15.7633
1	10	433	1.04167
1	10	434	23.981
1	10	435	17.7083
1	10	436	10.4167
1	10	437	8.96076
1	10	438	11.2191
1	10	439	2.94628
1	10	440	5.20833
1	10	441	3.29404
1	10	442	9.31695
1	10	443	8.9
1	10	444	9.60369
1	10	445	6.98771
1	10	446	5.60955
1	10	447	5.20833
1	10	448	6.66992
1	10	449	5.31148
1	10	450	6.07391
1	10	451	3.29404
1	10	452	6.58808
1	10	453	6.58808
1	10	454	2.08333
1	10	455	1.47314
1	10	456	5.20833
1	10	457	7.51157
1	10	458	8.83883
1	10	459	7.3657
1	10	460	6.07391
1	10	461	27.0432
1	10	462	31.9539
1	10	463	30.654
1	10	464	2.32924
1	10	465	16.3047
1	10	466	8.39819
1	10	467	6.66992
1	10	468	10.8753
1	10	469	45.0935
1	10	470	45.3813
1	10	471	17.4615
1	10	472	61.4936
1	10	473	62.5347
1	10	474	6.58808
1	10	475	6.07391
1	10	476	4.65847
1	10	477	5.89256
1	10	478	4.2949
1	10	479	2.94628
1	10	480	2.08333
1	10	481	13.5417
1	10	482	13.5817
1	10	483	15.9344
1	10	484	29.241
1	10	485	33.3984
1	10	486	5.20833
1	10	487	14.9144
1	10	488	11.5056
1	10	489	28.1443
1	10	490	38.5557
1	10	491	42.7591
1	10	492	4.2949
1	10	493	7.51157
1	10	494	6.58808
1	10	495	16.8286
1	10	496	16.3047
1	10	497	11.0731
1	10	498	17.0846
1	10	499	14.1682
1	10	500	11.8768
1	10	501	18.6339
1	10	502	19.1508
1	10	503	5.89256
1	10	504	4.2949
1	10	505	4.65847
1	10	506	3.29404
1	10	507	9.43269
1	10	508	12.6724
1	10	509	24.6943
1	10	510	20.8333
1	10	511	8.33333
1	10	512	29.992
1	10	513	29.0175
1	10	514	9.31695
1	10	515	22.1461
1	10	516	20.8594
1	10	517	19.901
1	10	518	18.7789
1	10	519	28.8863
1	10	520	28.451
1	10	521	2.08333
1	10	522	5.20833
1	10	523	9.43269
1	10	524	24.0487
1	10	525	18.75
1	10	526	16.9571
1	10	527	10.2592
1	10	528	8.9
1	10	529	32.3085
1	10	530	37.5
1	10	531	32.3085
1	10	532	12.8847
1	10	533	21.0664
1	10	534	14.6205
1	10	535	14.1682
1	10	536	21.4745
1	10	537	17.8305
1	10	538	37.2241
1	10	539	16.2045
1	10	540	21.875
1	10	541	21.875
1	10	542	4.41942
1	10	543	10.312
1	10	544	9.60369
1	10	545	9.31695
1	10	546	1.04167
1	10	547	1.04167
1	10	548	3.29404
1	10	549	6.07391
1	10	550	9.60369
1	10	551	11.2191
1	10	552	5.31148
1	10	553	10.7246
1	10	554	14.0142
1	10	555	12.7152
1	10	556	6.58808
1	10	557	2.32924
1	10	558	6.58808
1	10	559	19.0086
1	10	560	17.8305
1	10	561	12.6724
1	10	562	0
1	10	563	8.39819
1	10	564	8.9
1	10	565	8.39819
1	10	566	5.31148
1	10	567	10.623
1	10	568	10.8753
1	10	569	4.41942
1	10	570	5.89256
1	10	571	5.60955
1	10	572	5.31148
1	10	573	9.43269
1	10	574	18.7789
1	10	575	30.2801
1	10	576	22.0971
1	10	577	6.66992
1	10	578	9.60369
1	10	579	4.2949
1	10	580	10.7246
1	10	581	28.0477
1	10	582	20.8594
1	10	583	2.32924
1	10	584	24.0487
1	10	585	21.7506
1	10	586	6.66992
1	10	587	6.33621
1	10	588	4.65847
1	10	589	16.8286
1	10	590	31.3367
1	10	591	30.3338
1	10	592	3.29404
1	10	593	10.4167
1	10	594	9.31695
1	10	595	33.3984
1	10	596	32.4425
1	10	597	12.6724
1	10	598	44.8038
1	10	599	20.8594
1	10	600	23.9583
1	15	-199	7.3657
1	15	-198	7.3657
1	15	-197	3.75578
1	15	-196	2.32924
1	15	-195	14.6205
1	15	-194	12.5433
1	15	-193	12.5433
1	15	-192	2.08333
1	15	-191	5.31148
1	15	-190	5.20833
1	15	-189	6.25
1	15	-188	5.31148
1	15	-187	5.20833
1	15	-186	5.20833
1	15	-185	4.2949
1	15	-184	4.16667
1	15	-183	9.43269
1	15	-182	10.4167
1	15	-181	6.33621
1	15	-180	8.33333
1	15	-179	7.29167
1	15	-178	3.125
1	15	-177	1.47314
1	15	-176	3.75578
1	15	-175	8.9
1	15	-174	8.5898
1	15	-173	8.33333
1	15	-172	3.125
1	15	-171	3.29404
1	15	-170	3.125
1	15	-169	7.9331
1	15	-168	12.6724
1	15	-167	8.33333
1	15	-166	5.20833
1	15	-165	6.25
1	15	-164	6.25
1	15	-163	2.32924
1	15	-162	6.33621
1	15	-161	8.9
1	15	-160	9.88212
1	15	-159	15.7633
1	15	-158	11.4583
1	15	-157	7.51157
1	15	-156	8.13568
1	15	-155	8.13568
1	15	-154	13.2583
1	15	-153	11.2673
1	15	-152	4.2949
1	15	-151	2.94628
1	15	-150	7.9331
1	15	-149	7.58345
1	15	-148	5.89256
1	15	-147	6.33621
1	15	-146	6.98771
1	15	-145	9.60369
1	15	-144	10.7246
1	15	-143	3.29404
1	15	-142	7.3657
1	15	-141	4.16667
1	15	-140	7.9331
1	15	-139	2.32924
1	15	-138	7.3657
1	15	-137	10.4167
1	15	-136	10.4686
1	15	-135	4.16667
1	15	-134	4.16667
1	15	-133	2.08333
1	15	-132	16.4702
1	15	-131	16.4702
1	15	-130	25.5368
1	15	-129	8.39819
1	15	-128	19.8191
1	15	-127	27.263
1	15	-126	12.5865
1	15	-125	21.4745
1	15	-124	21.875
1	15	-123	2.94628
1	15	-122	2.32924
1	15	-121	11.8768
1	15	-120	20.9372
1	15	-119	19.8191
1	15	-118	11.6462
1	15	-117	5.31148
1	15	-116	6.66992
1	15	-115	7.51157
1	15	-114	12.1924
1	15	-113	6.25
1	15	-112	10.4167
1	15	-111	4.65847
1	15	-110	4.41942
1	15	-109	3.29404
1	15	-108	3.125
1	15	-107	5.31148
1	15	-106	19.5711
1	15	-105	18.1919
1	15	-104	16.8286
1	15	-103	3.75578
1	15	-102	18.7789
1	15	-101	18.75
1	15	-100	18.75
1	15	-99	3.29404
1	15	-98	2.32924
1	15	-97	5.20833
1	15	-96	9.43269
1	15	-95	5.20833
1	15	-94	6.66992
1	15	-93	8.9
1	15	-92	7.3657
1	15	-91	11.0731
1	15	-90	9.82706
1	15	-89	13.1762
1	15	-88	26.0417
1	15	-87	25.7694
1	15	-86	1.04167
1	15	-85	8.9
1	15	-84	10.7246
1	15	-83	5.20833
1	15	-82	1.04167
1	15	-81	7.9331
1	15	-80	6.98771
1	15	-79	5.60955
1	15	-78	7.29167
1	15	-77	8.33333
1	15	-76	13.5817
1	15	-75	13.1762
1	15	-74	12.8847
1	15	-73	7.51157
1	15	-72	3.75578
1	15	-71	6.25
1	15	-70	8.39819
1	15	-69	7.51157
1	15	-68	4.2949
1	15	-67	3.75578
1	15	-66	2.94628
1	15	-65	8.33333
1	15	-64	12.6724
1	15	-63	12.5433
1	15	-62	5.60955
1	15	-61	1.47314
1	15	-60	5.89256
1	15	-59	9.31695
1	15	-58	15.7633
1	15	-57	10.623
1	15	-56	15.9004
1	15	-55	12.1478
1	15	-54	22.8693
1	15	-53	27.1034
1	15	-52	3.125
1	15	-51	31.2674
1	15	-50	25
1	15	-49	9.43269
1	15	-48	10.4167
1	15	-47	4.2949
1	15	-46	14.6205
1	15	-45	14.6205
1	15	-44	23.0112
1	15	-43	9.60369
1	15	-42	21.2459
1	15	-41	29.8288
1	15	-40	29.4628
1	15	-39	31.6811
1	15	-38	32.3588
1	15	-37	32.2917
1	15	-36	1.47314
1	15	-35	10.7246
1	15	-34	9.31695
1	15	-33	28.3364
1	15	-32	32.4425
1	15	-31	34.5168
1	15	-30	10.623
1	15	-29	14.4713
1	15	-28	14.8049
1	15	-27	21.8998
1	15	-26	31.2674
1	15	-25	12.6724
1	15	-24	51.0523
1	15	-23	51.0417
1	15	-22	1.04167
1	15	-21	16.6992
1	15	-20	16.7964
1	15	-19	9.60369
1	15	-18	2.94628
1	15	-17	2.94628
1	15	-16	4.16667
1	15	-15	6.66992
1	15	-14	5.89256
1	15	-13	4.65847
1	15	-12	9.43269
1	15	-11	4.65847
1	15	-10	5.20833
1	15	-9	1.04167
1	15	-8	6.58808
1	15	-7	14.1682
1	15	-6	10.623
1	15	-5	8.96076
1	15	-4	1.04167
1	15	-3	1.47314
1	15	-2	4.16667
1	15	-1	4.16667
1	15	0	25
1	15	1	28.125
1	15	2	9.375
1	15	3	21.8998
1	15	4	20.5185
1	15	5	8.39819
1	15	6	8.39819
1	15	7	10.2592
1	15	8	17.4615
1	15	9	20.4655
1	15	10	6.58808
1	15	11	23.0112
1	15	12	22.9403
1	15	13	6.98771
1	15	14	10.2592
1	15	15	10.623
1	15	16	3.75578
1	15	17	8.33333
1	15	18	8.39819
1	15	19	16.171
1	15	20	21.974
1	15	21	28.8111
1	15	22	12.1924
1	15	23	9.60369
1	15	24	4.2949
1	15	25	27.0833
1	15	26	28.125
1	15	27	8.13568
1	15	28	12.5865
1	15	29	12.6724
1	15	30	8.5898
1	15	31	4.41942
1	15	32	8.9
1	15	33	13.1762
1	15	34	14.9144
1	15	35	4.65847
1	15	36	4.2949
1	15	37	6.33621
1	15	38	7.3657
1	15	39	9.82706
1	15	40	1.47314
1	15	41	6.98771
1	15	42	5.89256
1	15	43	19.2074
1	15	44	8.9
1	15	45	7.51157
1	15	46	6.66992
1	15	47	17.9215
1	15	48	19.2074
1	15	49	11.4583
1	15	50	1.04167
1	15	51	2.94628
1	15	52	5.31148
1	15	53	6.33621
1	15	54	17.7083
1	15	55	18.8654
1	15	56	20.2255
1	15	57	3.125
1	15	58	6.33621
1	15	59	8.33333
1	15	60	9.43269
1	15	61	16.6667
1	15	62	15.8662
1	15	63	16.2045
1	15	64	25.6216
1	15	65	24.5179
1	15	66	15.8662
1	15	67	8.83883
1	15	68	14.0142
1	15	69	17.8305
1	15	70	20.0369
1	15	71	10.4686
1	15	72	8.96076
1	15	73	3.75578
1	15	74	1.04167
1	15	75	24.1613
1	15	76	24.318
1	15	77	22.9403
1	15	78	3.29404
1	15	79	13.701
1	15	80	11.6462
1	15	81	8.5898
1	15	82	3.125
1	15	83	1.04167
1	15	84	3.29404
1	15	85	10.4167
1	15	86	15.625
1	15	87	8.13568
1	15	88	16.7964
1	15	89	13.8976
1	15	90	11.8768
1	15	91	16.8286
1	15	92	16.4702
1	15	93	8.5898
1	15	94	24.0487
1	15	95	24.1613
1	15	96	10.2592
1	15	97	4.2949
1	15	98	6.66992
1	15	99	7.3657
1	15	100	8.33333
1	15	101	6.58808
1	15	102	3.125
1	15	103	2.08333
1	15	104	2.32924
1	15	105	1.47314
1	15	106	2.32924
1	15	107	4.16667
1	15	108	26.0625
1	15	109	25.0217
1	15	110	15.6597
1	15	111	11.8768
1	15	112	12.7152
1	15	113	10.4167
1	15	114	3.29404
1	15	115	5.20833
1	15	116	5.31148
1	15	117	5.20833
1	15	118	10.8753
1	15	119	9.31695
1	15	120	4.2949
1	15	121	5.20833
1	15	122	6.07391
1	15	123	8.39819
1	15	124	8.9
1	15	125	8.5898
1	15	126	8.5898
1	15	127	13.701
1	15	128	13.701
1	15	129	15.8662
1	15	130	2.32924
1	15	131	1.47314
1	15	132	6.25
1	15	133	0
1	15	134	5.31148
1	15	135	15.1669
1	15	136	15.6597
1	15	137	2.32924
1	15	138	13.8976
1	15	139	3.125
1	15	140	14.9144
1	15	141	32.3588
1	15	142	19.1508
1	15	143	13.5417
1	15	144	29.628
1	15	145	25.0217
1	15	146	6.58808
1	15	147	16.6667
1	15	148	19.7917
1	15	149	17.982
1	15	150	4.41942
1	15	151	15.4855
1	15	152	18.7789
1	15	153	15.6597
1	15	154	8.39819
1	15	155	7.3657
1	15	156	7.3657
1	15	157	4.65847
1	15	158	7.9331
1	15	159	7.3657
1	15	160	22.7503
1	15	161	15.38
1	15	162	11.2191
1	15	163	9.43269
1	15	164	12.1478
1	15	165	12.5433
1	15	166	11.2191
1	15	167	5.60955
1	15	168	4.65847
1	15	169	1.04167
1	15	170	9.43269
1	15	171	22.7503
1	15	172	19.2074
1	15	173	13.5417
1	15	174	1.04167
1	15	175	2.32924
1	15	176	2.32924
1	15	177	2.32924
1	15	178	8.39819
1	15	179	14.0142
1	15	180	13.5817
1	15	181	15.625
1	15	182	13.701
1	15	183	18.2217
1	15	184	18.7789
1	15	185	2.94628
1	15	186	21.4745
1	15	187	21.974
1	15	188	23.1288
1	15	189	4.16667
1	15	190	9.43269
1	15	191	10.623
1	15	192	7.3657
1	15	193	17.7389
1	15	194	21.8998
1	15	195	25.0217
1	15	196	11.5056
1	15	197	4.16667
1	15	198	11.5056
1	15	199	30.2263
1	15	200	30.2083
1	15	201	9.43269
1	15	202	2.32924
1	15	203	3.29404
1	15	204	15.7633
1	15	205	8.5898
1	15	206	4.2949
1	15	207	16.2045
1	15	208	12.5
1	15	209	10.4167
1	15	210	11.6462
1	15	211	5.60955
1	15	212	33.3984
1	15	213	31.3194
1	15	214	35.5543
1	15	215	5.20833
1	15	216	6.07391
1	15	217	2.32924
1	15	218	26.1249
1	15	219	43.9603
1	15	220	41.6667
1	15	221	18.5463
1	15	222	33.2845
1	15	223	30.2083
1	15	224	0
1	15	225	4.16667
1	15	226	4.16667
1	15	227	14.7314
1	15	228	17.4615
1	15	229	18.4584
1	15	230	33.3984
1	15	231	37.5
1	15	232	5.60955
1	15	233	5.31148
1	15	234	10.4686
1	15	235	12.5433
1	15	236	17.7389
1	15	237	16.2714
1	15	238	17.0846
1	15	239	2.08333
1	15	240	2.32924
1	15	241	6.58808
1	15	242	5.31148
1	15	243	7.3657
1	15	244	17.7389
1	15	245	18.7789
1	15	246	9.82706
1	15	247	11.6462
1	15	248	13.5817
1	15	249	8.83883
1	15	250	1.04167
1	15	251	10.4686
1	15	252	10.7246
1	15	253	8.39819
1	15	254	6.25
1	15	255	13.5417
1	15	256	18.1919
1	15	257	16.4702
1	15	258	14.1682
1	15	259	5.31148
1	15	260	12.5865
1	15	261	9.82706
1	15	262	5.60955
1	15	263	3.75578
1	15	264	2.32924
1	15	265	4.2949
1	15	266	2.94628
1	15	267	1.04167
1	15	268	5.31148
1	15	269	7.3657
1	15	270	7.58345
1	15	271	11.2191
1	15	272	29.992
1	15	273	30.2263
1	15	274	21.4492
1	15	275	16.2714
1	15	276	13.5417
1	15	277	4.65847
1	15	278	6.66992
1	15	279	4.2949
1	15	280	33.4795
1	15	281	38.6681
1	15	282	27.0432
1	15	283	12.5865
1	15	284	8.9
1	15	285	9.88212
1	15	286	5.20833
1	15	287	13.5817
1	15	288	19.1508
1	15	289	18.7789
1	15	290	21.974
1	15	291	8.9
1	15	292	6.33621
1	15	293	2.32924
1	15	294	19.901
1	15	295	17.1796
1	15	296	15.7633
1	15	297	15.8662
1	15	298	19.4599
1	15	299	1.04167
1	15	300	19.7917
1	15	301	19.7917
1	15	302	1.47314
1	15	303	14.5087
1	15	304	16.3047
1	15	305	15.4855
1	15	306	0
1	15	307	1.47314
1	15	308	18.7789
1	15	309	19.901
1	15	310	19.8191
1	15	311	18.8654
1	15	312	18.75
1	15	313	2.94628
1	15	314	21.974
1	15	315	22.4865
1	15	316	12.7152
1	15	317	13.5817
1	15	318	15.625
1	15	319	3.75578
1	15	320	2.32924
1	15	321	3.125
1	15	322	4.2949
1	15	323	13.701
1	15	324	17.2427
1	15	325	14.1682
1	15	326	28.3364
1	15	327	27.1034
1	15	328	5.31148
1	15	329	4.16667
1	15	330	6.98771
1	15	331	6.25
1	15	332	6.25
1	15	333	7.3657
1	15	334	8.83883
1	15	335	6.33621
1	15	336	4.2949
1	15	337	19.901
1	15	338	14.6205
1	15	339	8.39819
1	15	340	29.8288
1	15	341	27.5205
1	15	342	12.1924
1	15	343	6.66992
1	15	344	15.0231
1	15	345	18.6339
1	15	346	33.1047
1	15	347	53.1352
1	15	348	79.3378
1	15	349	87.7229
1	15	350	110.417
1	15	351	116.783
1	15	352	122.744
1	15	353	132.787
1	15	354	142.129
1	15	355	146.879
1	15	356	143.765
1	15	357	154.17
1	15	358	171.903
1	15	359	168.753
1	15	360	155.212
1	15	361	160.42
1	15	362	151.056
1	15	363	156.25
1	15	364	118.823
1	15	365	124.813
1	15	366	101.812
1	15	367	114.118
1	15	368	91.7613
1	15	369	106.378
1	15	370	86.7653
1	15	371	77.4274
1	15	372	62.9239
1	15	373	53.2168
1	15	374	51.0523
1	15	375	28.2021
1	15	376	33.7378
1	15	377	20.8333
1	15	378	22.2926
1	15	379	8.39819
1	15	380	5.31148
1	15	381	10.2592
1	15	382	11.2673
1	15	383	2.08333
1	15	384	6.98771
1	15	385	9.60369
1	15	386	11.2673
1	15	387	14.1682
1	15	388	8.5898
1	15	389	17.7083
1	15	390	18.7789
1	15	391	6.58808
1	15	392	8.39819
1	15	393	6.25
1	15	394	16.6992
1	15	395	27.5205
1	15	396	25.5368
1	15	397	17.8
1	15	398	6.98771
1	15	399	3.29404
1	15	400	16.4702
1	15	401	20.2255
1	15	402	27.1034
1	15	403	11.0731
1	15	404	14.0142
1	15	405	3.125
1	15	406	8.39819
1	15	407	9.31695
1	15	408	6.07391
1	15	409	5.60955
1	15	410	8.9
1	15	411	10.4686
1	15	412	5.60955
1	15	413	5.20833
1	15	414	14.7314
1	15	415	16.9571
1	15	416	5.31148
1	15	417	21.2459
1	15	418	27.263
1	15	419	7.3657
1	15	420	22.5347
1	15	421	29.3521
1	15	422	29.3521
1	15	423	1.47314
1	15	424	5.60955
1	15	425	5.89256
1	15	426	4.2949
1	15	427	2.32924
1	15	428	12.5865
1	15	429	16.8286
1	15	430	18.4584
1	15	431	7.58345
1	15	432	7.3657
1	15	433	6.33621
1	15	434	15.625
1	15	435	14.5833
1	15	436	13.5817
1	15	437	3.125
1	15	438	2.08333
1	15	439	10.2592
1	15	440	11.0731
1	15	441	6.07391
1	15	442	6.33621
1	15	443	5.31148
1	15	444	3.75578
1	15	445	6.33621
1	15	446	9.88212
1	15	447	8.9
1	15	448	4.16667
1	15	449	3.29404
1	15	450	17.2427
1	15	451	15.9004
1	15	452	13.1762
1	15	453	7.3657
1	15	454	7.58345
1	15	455	7.9331
1	15	456	18.1919
1	15	457	18.75
1	15	458	12.5433
1	15	459	14.1682
1	15	460	11.4583
1	15	461	4.16667
1	15	462	4.16667
1	15	463	5.31148
1	15	464	2.32924
1	15	465	18.8654
1	15	466	11.5056
1	15	467	5.20833
1	15	468	15.7633
1	15	469	9.43269
1	15	470	17.4615
1	15	471	12.5433
1	15	472	16.3047
1	15	473	13.5817
1	15	474	9.43269
1	15	475	2.32924
1	15	476	2.94628
1	15	477	18.8654
1	15	478	19.5711
1	15	479	15.9004
1	15	480	9.31695
1	15	481	4.2949
1	15	482	3.125
1	15	483	2.94628
1	15	484	2.32924
1	15	485	2.32924
1	15	486	5.20833
1	15	487	5.20833
1	15	488	3.125
1	15	489	3.75578
1	15	490	2.08333
1	15	491	11.6462
1	15	492	10.4686
1	15	493	6.33621
1	15	494	21.6757
1	15	495	23.6162
1	15	496	15.625
1	15	497	8.39819
1	15	498	16.7964
1	15	499	16.6992
1	15	500	5.60955
1	15	501	13.701
1	15	502	13.5417
1	15	503	13.052
1	15	504	15.0231
1	15	505	5.60955
1	15	506	6.25
1	15	507	5.20833
1	15	508	7.9331
1	15	509	6.66992
1	15	510	1.04167
1	15	511	5.89256
1	15	512	16.4702
1	15	513	23.981
1	15	514	18.75
1	15	515	10.4167
1	15	516	11.2673
1	15	517	18.4584
1	15	518	14.5833
1	15	519	15.1669
1	15	520	14.9144
1	15	521	19.8191
1	15	522	5.20833
1	15	523	17.2427
1	15	524	22.1461
1	15	525	15.1669
1	15	526	19.7642
1	15	527	20.2255
1	15	528	12.5865
1	15	529	11.2673
1	15	530	8.83883
1	15	531	6.66992
1	15	532	11.8768
1	15	533	29.1853
1	15	534	21.8998
1	15	535	2.08333
1	15	536	17.1796
1	15	537	17.7083
1	15	538	1.04167
1	15	539	11.6462
1	15	540	12.6724
1	15	541	11.5056
1	15	542	13.5417
1	15	543	31.2674
1	15	544	32.2917
1	15	545	7.58345
1	15	546	40.745
1	15	547	41.6797
1	15	548	8.5898
1	15	549	33.3496
1	15	550	33.4795
1	15	551	28.8863
1	15	552	10.623
1	15	553	12.8847
1	15	554	23.5011
1	15	555	10.8753
1	15	556	10.8753
1	15	557	11.6462
1	15	558	12.5
1	15	559	10.4167
1	15	560	12.5
1	15	561	7.9331
1	15	562	7.3657
1	15	563	9.60369
1	15	564	18.7789
1	15	565	15.9344
1	15	566	12.1478
1	15	567	15.8662
1	15	568	16.171
1	15	569	5.60955
1	15	570	20.0369
1	15	571	11.2673
1	15	572	12.6724
1	15	573	17.4615
1	15	574	8.9
1	15	575	6.66992
1	15	576	6.33621
1	15	577	6.07391
1	15	578	2.08333
1	15	579	5.31148
1	15	580	3.125
1	15	581	4.16667
1	15	582	6.58808
1	15	583	7.3657
1	15	584	15.1669
1	15	585	16.4702
1	15	586	8.96076
1	15	587	33.1047
1	15	588	32.709
1	15	589	11.6462
1	15	590	19.1225
1	15	591	3.29404
1	15	592	13.5817
1	15	593	3.125
1	15	594	10.4686
1	15	595	11.5056
1	15	596	2.32924
1	15	597	4.65847
1	15	598	4.41942
1	15	599	4.65847
1	15	600	2.32924
1	90	-199	1.47314
1	90	-198	4.2949
1	90	-197	4.65847
1	90	-196	3.125
1	90	-195	6.58808
1	90	-194	5.60955
1	90	-193	6.66992
1	90	-192	7.51157
1	90	-191	17.8
1	90	-190	11.2191
1	90	-189	6.33621
1	90	-188	16.6992
1	90	-187	21.2459
1	90	-186	5.20833
1	90	-185	7.29167
1	90	-184	4.41942
1	90	-183	8.39819
1	90	-182	13.5817
1	90	-181	14.9144
1	90	-180	10.7246
1	90	-179	11.0731
1	90	-178	5.31148
1	90	-177	7.51157
1	90	-176	14.9144
1	90	-175	14.6205
1	90	-174	14.5833
1	90	-173	5.60955
1	90	-172	12.5433
1	90	-171	20.9631
1	90	-170	20.5185
1	90	-169	14.7314
1	90	-168	19.901
1	90	-167	24.5842
1	90	-166	23.4085
1	90	-165	16.9571
1	90	-164	19.3761
1	90	-163	16.7964
1	90	-162	2.32924
1	90	-161	1.04167
1	90	-160	4.65847
1	90	-159	6.66992
1	90	-158	5.31148
1	90	-157	4.16667
1	90	-156	3.125
1	90	-155	1.04167
1	90	-154	3.29404
1	90	-153	5.31148
1	90	-152	9.31695
1	90	-151	20.9372
1	90	-150	23.4085
1	90	-149	9.31695
1	90	-148	29.1853
1	90	-147	26.3729
1	90	-146	17.1796
1	90	-145	5.20833
1	90	-144	0
1	90	-143	8.33333
1	90	-142	7.3657
1	90	-141	6.33621
1	90	-140	17.982
1	90	-139	24.1613
1	90	-138	8.39819
1	90	-137	5.20833
1	90	-136	6.98771
1	90	-135	2.32924
1	90	-134	6.25
1	90	-133	5.60955
1	90	-132	3.75578
1	90	-131	6.25
1	90	-130	13.5817
1	90	-129	15.7633
1	90	-128	13.5417
1	90	-127	4.65847
1	90	-126	20.9372
1	90	-125	21.4492
1	90	-124	28.3364
1	90	-123	20.1179
1	90	-122	18.7789
1	90	-121	3.29404
1	90	-120	11.4583
1	90	-119	25.0217
1	90	-118	19.0086
1	90	-117	15.1669
1	90	-116	0
1	90	-115	1.04167
1	90	-114	3.29404
1	90	-113	3.29404
1	90	-112	5.60955
1	90	-111	23.0112
1	90	-110	23.981
1	90	-109	2.32924
1	90	-108	27.1034
1	90	-107	28.2021
1	90	-106	3.29404
1	90	-105	6.33621
1	90	-104	18.1919
1	90	-103	20.8594
1	90	-102	19.0086
1	90	-101	24.0487
1	90	-100	23.5011
1	90	-99	22.9403
1	90	-98	4.16667
1	90	-97	3.29404
1	90	-96	1.04167
1	90	-95	5.31148
1	90	-94	13.9754
1	90	-93	10.4167
1	90	-92	6.66992
1	90	-91	4.2949
1	90	-90	4.2949
1	90	-89	7.3657
1	90	-88	3.29404
1	90	-87	3.75578
1	90	-86	2.32924
1	90	-85	4.2949
1	90	-84	7.3657
1	90	-83	17.4615
1	90	-82	10.623
1	90	-81	3.125
1	90	-80	9.60369
1	90	-79	13.8976
1	90	-78	8.96076
1	90	-77	4.2949
1	90	-76	7.51157
1	90	-75	8.39819
1	90	-74	34.7673
1	90	-73	34.7673
1	90	-72	38.7662
1	90	-71	5.89256
1	90	-70	28.6032
1	90	-69	55.3751
1	90	-68	54.8237
1	90	-67	18.8654
1	90	-66	2.32924
1	90	-65	2.32924
1	90	-64	5.20833
1	90	-63	7.3657
1	90	-62	5.31148
1	90	-61	1.47314
1	90	-60	8.39819
1	90	-59	11.6462
1	90	-58	11.6462
1	90	-57	11.0731
1	90	-56	15.9004
1	90	-55	15.9004
1	90	-54	6.33621
1	90	-53	7.3657
1	90	-52	9.60369
1	90	-51	7.29167
1	90	-50	11.5056
1	90	-49	5.60955
1	90	-48	3.125
1	90	-47	8.5898
1	90	-46	10.623
1	90	-45	6.66992
1	90	-44	6.66992
1	90	-43	10.4686
1	90	-42	10.7246
1	90	-41	10.8753
1	90	-40	3.75578
1	90	-39	11.8768
1	90	-38	17.0846
1	90	-37	18.5463
1	90	-36	21.0664
1	90	-35	37.5578
1	90	-34	17.9215
1	90	-33	10.2592
1	90	-32	23.981
1	90	-31	23.9583
1	90	-30	2.08333
1	90	-29	11.4583
1	90	-28	11.4583
1	90	-27	3.29404
1	90	-26	5.31148
1	90	-25	28.2981
1	90	-24	23.981
1	90	-23	20.9372
1	90	-22	11.0731
1	90	-21	8.13568
1	90	-20	6.07391
1	90	-19	10.8753
1	90	-18	13.8976
1	90	-17	11.4583
1	90	-16	7.51157
1	90	-15	10.2592
1	90	-14	11.2673
1	90	-13	5.20833
1	90	-12	4.2949
1	90	-11	13.5417
1	90	-10	14.7314
1	90	-9	10.2592
1	90	-8	5.89256
1	90	-7	4.65847
1	90	-6	6.07391
1	90	-5	7.9331
1	90	-4	6.98771
1	90	-3	30.2801
1	90	-2	29.4628
1	90	-1	34.923
1	90	0	9.31695
1	90	1	2.32924
1	90	2	7.51157
1	90	3	6.66992
1	90	4	3.29404
1	90	5	1.47314
1	90	6	21.0664
1	90	7	28.2021
1	90	8	23.1288
1	90	9	4.65847
1	90	10	10.2592
1	90	11	15.6597
1	90	12	16.9571
1	90	13	4.65847
1	90	14	5.31148
1	90	15	22.4865
1	90	16	24.7601
1	90	17	32.3085
1	90	18	8.5898
1	90	19	1.04167
1	90	20	20.8594
1	90	21	21.7506
1	90	22	4.65847
1	90	23	11.6462
1	90	24	11.8768
1	90	25	8.39819
1	90	26	6.25
1	90	27	2.94628
1	90	28	2.94628
1	90	29	4.16667
1	90	30	5.20833
1	90	31	6.33621
1	90	32	5.60955
1	90	33	4.2949
1	90	34	2.94628
1	90	35	29.3336
1	90	36	30.2263
1	90	37	31.2674
1	90	38	2.32924
1	90	39	34.4381
1	90	40	35.4779
1	90	41	37.5578
1	90	42	2.94628
1	90	43	2.32924
1	90	44	5.20833
1	90	45	4.16667
1	90	46	1.04167
1	90	47	8.39819
1	90	48	8.39819
1	90	49	8.39819
1	90	50	2.94628
1	90	51	4.65847
1	90	52	2.32924
1	90	53	8.39819
1	90	54	12.5433
1	90	55	10.7246
1	90	56	14.9144
1	90	57	19.7917
1	90	58	5.31148
1	90	59	18.7789
1	90	60	18.75
1	90	61	2.32924
1	90	62	5.31148
1	90	63	5.31148
1	90	64	3.29404
1	90	65	3.125
1	90	66	7.29167
1	90	67	14.4713
1	90	68	12.8847
1	90	69	14.5833
1	90	70	1.47314
1	90	71	20.0369
1	90	72	21.8998
1	90	73	20.0369
1	90	74	3.125
1	90	75	1.47314
1	90	76	0
1	90	77	1.04167
1	90	78	5.20833
1	90	79	2.08333
1	90	80	1.04167
1	90	81	6.98771
1	90	82	8.83883
1	90	83	8.13568
1	90	84	15.4855
1	90	85	20.2255
1	90	86	19.6541
1	90	87	1.47314
1	90	88	2.32924
1	90	89	4.65847
1	90	90	8.83883
1	90	91	8.13568
1	90	92	5.60955
1	90	93	5.31148
1	90	94	5.20833
1	90	95	2.08333
1	90	96	8.39819
1	90	97	8.39819
1	90	98	5.31148
1	90	99	3.29404
1	90	100	6.33621
1	90	101	3.29404
1	90	102	7.3657
1	90	103	22.7503
1	90	104	22.4382
1	90	105	8.96076
1	90	106	6.98771
1	90	107	6.07391
1	90	108	13.8976
1	90	109	14.5087
1	90	110	29.1667
1	90	111	17.2427
1	90	112	8.83883
1	90	113	22.9167
1	90	114	23.5011
1	90	115	5.31148
1	90	116	3.75578
1	90	117	6.58808
1	90	118	6.58808
1	90	119	3.125
1	90	120	1.04167
1	90	121	2.08333
1	90	122	2.94628
1	90	123	6.33621
1	90	124	7.3657
1	90	125	8.9
1	90	126	9.375
1	90	127	10.623
1	90	128	17.8305
1	90	129	21.8998
1	90	130	3.125
1	90	131	4.2949
1	90	132	17.4615
1	90	133	15.4855
1	90	134	14.7314
1	90	135	11.6462
1	90	136	7.29167
1	90	137	8.13568
1	90	138	5.89256
1	90	139	5.20833
1	90	140	6.33621
1	90	141	10.7246
1	90	142	11.2191
1	90	143	7.3657
1	90	144	7.9331
1	90	145	11.6462
1	90	146	12.5433
1	90	147	6.66992
1	90	148	35.6609
1	90	149	33.3496
1	90	150	21.4745
1	90	151	27.402
1	90	152	25.5368
1	90	153	23.5011
1	90	154	5.60955
1	90	155	2.32924
1	90	156	2.32924
1	90	157	9.375
1	90	158	10.623
1	90	159	12.1478
1	90	160	4.65847
1	90	161	2.32924
1	90	162	4.65847
1	90	163	13.052
1	90	164	14.8049
1	90	165	13.5817
1	90	166	11.6462
1	90	167	8.5898
1	90	168	5.31148
1	90	169	10.4686
1	90	170	20.9372
1	90	171	24.0487
1	90	172	13.052
1	90	173	32.9404
1	90	174	31.3367
1	90	175	30.4943
1	90	176	5.20833
1	90	177	5.60955
1	90	178	5.31148
1	90	179	4.65847
1	90	180	5.31148
1	90	181	5.31148
1	90	182	23.1288
1	90	183	23.2924
1	90	184	11.8768
1	90	185	21.974
1	90	186	5.60955
1	90	187	14.5087
1	90	188	16.4702
1	90	189	4.41942
1	90	190	19.7917
1	90	191	20.8333
1	90	192	26.5574
1	90	193	11.6462
1	90	194	9.43269
1	90	195	7.9331
1	90	196	10.7246
1	90	197	20.0369
1	90	198	15.6597
1	90	199	2.32924
[truncated: 1,201 more rows]
