# Supplementary material for: Rapid modulation of choice behavior by ultrasound on the human frontal eye fields
Source: Nat Commun. 2026 Feb 20;17:2966. doi: 10.1038/s41467-026-69854-7 (PMC13035901; doi:10.1038/s41467-026-69854-7)
Supplement: Supplementary file 4 — Source Data [file 41467_2026_69854_MOESM4_ESM.zip › SourceData/SourceData_Fig5A.xlsx]

## Sheet: Sheet1
participant	M1_GABA_iu	diff_sacc
sub-002	3.23746	0.0802744
sub-003	3.49387	0.04
sub-004	4.96081	-0.132353
sub-005	2.65296	0.178964
sub-006	4.43215	0.0419048
sub-007	2.7265	0.0426997
sub-008		-0.107692
sub-009	3.62804	0.122222
sub-010	3.37942	-0.0428714
sub-011	4.28104	0.0746269
sub-012	3.69349	-0.277815
sub-013	4.51716	0.329493
sub-016	4.10503	0.121377
sub-018	4.5667	-0.00175336
sub-019	3.34913	0.0374118
sub-020	3.64376	-0.0684492
sub-021	3.27284	-0.0238095
sub-022	3.06297	-0.288478
sub-023	3.52196	-0.069969
sub-024	2.7981	-0.00434783
sub-025	3.21328	-0.0572223
sub-026	1.72906	-0.150445
sub-034	3.79173	-0.205782
sub-037	3.87292	-0.00871419
sub-038	2.68797	-0.060241
