# Supplementary material for: Rapid modulation of choice behavior by ultrasound on the human frontal eye fields
Source: Nat Commun. 2026 Feb 20;17:2966. doi: 10.1038/s41467-026-69854-7 (PMC13035901; doi:10.1038/s41467-026-69854-7)
Supplement: Supplementary file 4 — Source Data [file 41467_2026_69854_MOESM4_ESM.zip › SourceData/SourceData_SupplFig9A_C.xlsx]

## Sheet: Sheet1
block	trial	eye	sxp	syp	exp	eyp	axp	ayp	direction	signed_amp
1	0	R	943	546.2	593.2	526.1			left	-349.8
1	1	R	953.2	537.2	603.7	532.5	981	489.4	left	-349.5
1	2	R	953.6	498.2	591.2	508.8	959.6	493.3	left	-362.4
1	3	R	954.3	487.6	594.8	508.1	937.7	457.7	left	-359.5
1	4	R	938.6	526.5	1319.8	519.7	921.8	501.6	right	381.2
1	5	R	950.3	512.7	1327.9	516.9	1313	519.9	right	377.6
1	6	R	955.8	496.6	604.1	485.8	963.9	491.4	left	-351.7
1	7	R	949	478.7	618.6	478.3	931.2	487.2	left	-330.4
1	8	R	950.6	500.6	603.9	500.3	946.4	312.3	left	-346.7
1	9	R	945.6	519	628.7	526	934.1	334.8	left	-316.9
1	10	R	956.4	504.2	1337	508.2	909.1	484.4	right	380.6
1	11	R	951.3	485.1	626.9	489.1	974.4	354.3	left	-324.4
1	12	R	986	480.3	1372.4	462.5	950.8	296.5	right	386.4
1	13	R	960	511.6	620.4	502.4	933.6	340.5	left	-339.6
1	14	R	942.2	533.4	1307.4	531.9	940	430.3	right	365.2
1	15	R	946.9	524.4	622.7	519.8	960.2	362.1	left	-324.2
1	16	R	941.9	522.5	616.1	534.2	951.3	540.6	left	-325.8
1	17	R	949.2	516.6	1303.8	516.8	948.3	368.8	right	354.6
1	18	R	969.1	502.9	645	508.8	965.3	384.6	left	-324.1
1	19	R	952.4	490.3	622.7	490.4	951.8	374.9	left	-329.7
1	20	R	962.9	520.8	644.9	516.9	931.9	389.2	left	-318
1	21	R	961.1	508.7	629.5	529.5	973.1	453.4	left	-331.6
1	22	R	966.3	522.7	661.5	516.2	946.1	403.6	left	-304.8
1	23	R	965.9	538.8	1349.8	530.1	951.4	530.1	right	383.9
1	24	R	964.2	510	617.9	517.3	973.7	509.4	left	-346.3
1	25	R	956.9	536.3	1323.5	529.5	948.7	372	right	366.6
1	26	R	980.6	516.3	629	515	992.7	482.3	left	-351.6
1	27	R	975.6	499.4	1350.3	498	949.2	402.8	right	374.7
1	28	R	960	510.5	1336.2	523	1006.4	498.3	right	376.2
1	29	R	948.5	525.2	1324.6	522.3	1315.7	516.8	right	376.1
1	30	R	952.9	541	621.9	531.3	1304.6	522.3	left	-331
1	31	R	959	509.8	1331.6	499.8	951.8	500	right	372.6
1	32	R	954.3	512.3	1332.6	508.2	955.6	487.3	right	378.3
1	33	R	967.9	520.3	638.5	515.8	1001.2	501	left	-329.4
1	34	R	971.3	531.3	1351.9	513.6	967.3	384.8	right	380.6
1	35	R	979.4	508.2	1350.9	518.7	1326.4	513.7	right	371.5
1	36	R	957.1	495.5	1316.8	496.1	975.9	504.1	right	359.7
1	37	R	946	507	610.4	512.9	1289.8	493.6	left	-335.6
1	38	R	951.3	508.9	622.2	516	937.6	438.8	left	-329.1
1	39	R	959.6	529	597.6	532.7	925.2	533.8	left	-362
1	40	R	957.1	475.4	589.6	508.3	934.3	373.4	left	-367.5
1	41	R	951.9	504.9	637.2	522.2	937.8	397.7	left	-314.7
1	42	R	956.5	504.7	607.7	516.1	933.2	425.9	left	-348.8
1	43	R	953.6	526.9	638.8	540.1	943.2	384.7	left	-314.8
1	44	R	937.9	541.8	1302.8	546.7	915.2	425.1	right	364.9
1	45	R	939.2	525.6	584	522.8	933.6	525.8	left	-355.2
1	46	R	933.1	530.5	591.2	538.3	932.7	497.3	left	-341.9
1	47	R	926.1	542.1	602.1	540.4	914.4	427	left	-324
1	48	R	946.4	532.4	625	541.2	918.9	406.6	left	-321.4
1	49	R	947.5	539.7	1340.2	539.9	926	489.3	right	392.7
1	50	R	956.2	546	1335.4	538.4	970.2	373.7	right	379.2
1	51	R	952	538.9	1339.1	538.1	921.9	516.2	right	387.1
1	52	R	930.5	545.2	1309.3	541.8	943.3	459.2	right	378.8
1	53	R	940.3	539.3	597.6	552.8	932.6	499.9	left	-342.7
1	54	R	934.2	504	1301.2	514	910.9	443.9	right	367
1	55	R	935.1	511.1	601.8	511.6	968.6	477.2	left	-333.3
1	56	R	957	501	618.7	500.2	925.5	386.4	left	-338.3
1	57	R	928.7	509.5	621.1	520.6	929.4	359.4	left	-307.6
1	58	R	955	518.7	1323.2	514.5	943.1	386.8	right	368.2
1	59	R	939.4	523.5	1283.3	522.1	960.4	481.8	right	343.9
1	60	R	945	525.2	606.8	534.6	945.9	447.1	left	-338.2
1	61	R	940.2	515.2	617.4	531.4	931.1	350.9	left	-322.8
1	62	R	932.5	520.8	1307.3	528.2	933.9	410.6	right	374.8
1	63	R	931.7	538.5	1321.7	550.3	960.1	385.7	right	390
1	64	R	940.8	525.3	1303.7	524.8	941.8	448.8	right	362.9
1	65	R	935.5	526.1	1330.3	530.7	955.8	403.6	right	394.8
1	66	R	935.5	540.1	1310.1	549.9	916.6	490.8	right	374.6
1	67	R	942.4	523	1325.9	534.2	956.5	512.2	right	383.5
1	68	R	938.4	536.8	588.8	533.8	933.9	480.8	left	-349.6
1	69	R	924.5	533.4	582.5	533.8	920.1	474.7	left	-342
1	70	R	940.3	538.9	593.7	549	918.9	408.6	left	-346.6
1	71	R	936.1	520.4	1318.9	528	912.3	432.2	right	382.8
1	72	R	925.5	515.4	1310.3	536.5	945.7	401	right	384.8
1	73	R	921.8	536.7	1298.7	542.9	918.4	457.7	right	376.9
1	74	R	938	542.8	600	539.2	909.7	334.7	left	-338
1	75	R	922.4	510.7	583.8	508.4	896.5	426.4	left	-338.6
1	76	R	931.6	539.9	604.6	545.6	878.2	395.8	left	-327
1	77	R	910.2	534.6	562.3	526.4	852.3	467.5	left	-347.9
1	78	R	904.5	536.5	1294.7	537.2	916.6	455	right	390.2
1	79	R	924.5	522.4	1288.7	522	886.3	378.5	right	364.2
1	80	R	946	513.8	1311.4	529.9	929.8	355.5	right	365.4
1	81	R	945.7	510.5	1328.3	525.5	961.5	450.7	right	382.6
1	82	R	922.9	517.7	1295	517.7	812.5	527.5	right	372.1
1	83	R	950.2	520.2	628.9	503.7	917.8	435.1	left	-321.3
1	84	R	942.7	521.1	609.1	516.9	923.3	420.1	left	-333.6
1	85	R	939.7	521.7	612.4	529.5	895	371.7	left	-327.3
1	86	R	934.5	536	600.2	530.4	922.7	458	left	-334.3
1	87	R	946.6	535.5	622.3	529.3	903.8	435.2	left	-324.3
1	88	R	953.7	545.8	626.5	531.8	896.4	385.6	left	-327.2
1	89	R	944.5	534.8	589.7	554	916.3	354.4	left	-354.8
1	90	R	955	515.8	1331.8	524.1	915.7	347.9	right	376.8
1	91	R	932.6	502.6	1311.2	519.9	948.4	497	right	378.6
1	92	R	928.7	504.7	572.9	498.2	942.8	371.4	left	-355.8
1	93	R	949.8	525.1	616.6	512.7	919.1	405.1	left	-333.2
1	94	R	946	528.3	608.3	535	907.8	443.2	left	-337.7
1	95	R	948.9	542.6	1329.4	533.3	923.8	461.2	right	380.5
1	96	R	944.2	535.4	1355.6	544.1	938.4	447.9	right	411.4
1	97	R	939.6	529.5	1304.2	533	1332.1	535.1	right	364.6
1	98	R	936.7	498.4	1324.3	503.6	911.3	435.8	right	387.6
1	99	R	945.7	507.7	1335	504	911.4	454.2	right	389.3
1	100	R	956.7	497.3	1340.3	533.7	973.5	394.6	right	383.6
1	101	R	952.5	518.3	1314.9	520.6	970.9	416.2	right	362.4
1	102	R	946.4	526.8	1307.4	530.9	930.8	404.5	right	361
1	103	R	943.9	538.2	1297.7	532.9	927	454.1	right	353.8
1	104	R	942.1	530.8	1300.7	519.5	923.9	464.7	right	358.6
1	105	R	933.2	507.7	1320.7	502.3	924.3	411	right	387.5
1	106	R	946.9	518.7	1331.1	499	927.5	500.8	right	384.2
1	107	R	937	520.1	1318.7	511.7	948.2	434.1	right	381.7
1	108	R	936.9	501.6	1342.5	505.6	936.4	434.9	right	405.6
1	109	R	944.3	524.1	589.3	507.2	1312.4	507	left	-355
1	110	R	934.9	509.3	634.3	499	951.9	438.8	left	-300.6
1	111	R	942.7	512.5	608.9	505.8	917.6	401.3	left	-333.8
1	112	R	949.7	518.3	624.4	505.6	920.3	449.9	left	-325.3
1	113	R	939.4	522.7	601.6	507.9	921.5	465.8	left	-337.8
1	114	R	937.7	540.2	629.8	525.8	936.1	346.3	left	-307.9
1	115	R	944.7	523.7	1328.4	529	922.4	354.5	right	383.7
1	116	R	940.4	531	621.1	520.6	946.2	470.5	left	-319.3
1	117	R	942.1	502.1	623.7	494.2	910.2	378.9	left	-318.4
1	118	R	939.8	503.1	604.1	480.6	935.7	362.7	left	-335.7
1	119	R	947.3	536.6	593.2	523.6	894.5	441.4	left	-354.1
1	120	R	932.7	522.5	587.6	505.4	943.3	369.2	left	-345.1
1	121	R	937.3	532.2	602.8	517.9	873.8	408.8	left	-334.5
1	122	R	947.7	532.8	627.3	522.4	896.2	369.5	left	-320.4
1	123	R	947.3	519.9	598.9	505.6	905.6	376.8	left	-348.4
1	124	R	932.9	549.5	593	528	921.7	369.2	left	-339.9
1	125	R	946.5	547.8	595.8	518.3	881.2	419.5	left	-350.7
1	126	R	946.1	496.4	626.1	493.1	910.5	424.3	left	-320
1	127	R	946.6	542.5	1310.4	539	927	374.5	right	363.8
1	128	R	936.4	533.5	1319.7	532.6	902.5	390	right	383.3
1	129	R	949.5	535.6	622.5	516.3	945.4	474.7	left	-327
1	130	R	944.5	535.7	1306	528.4	925.5	447.6	right	361.5
1	131	R	958.8	530.3	1334.1	523.6	934.1	429.5	right	375.3
1	132	R	937.5	522.6	1336.2	530.9	955.4	471.9	right	398.7
1	133	R	946.7	519	1331.8	519.9	922.9	508.8	right	385.1
1	134	R	929.8	522.5	1299.3	516.1	953.1	532.5	right	369.5
1	135	R	948.4	552.5	598.9	551.5	959.1	528.3	left	-349.5
1	136	R	945.7	524.6	1325.7	521.7	923.1	487.8	right	380
1	137	R	944.5	523.4	1335	521.1	940.9	446.6	right	390.5
1	138	R	944.4	530.4	606.5	507.4	959.7	478.9	left	-337.9
1	139	R	933	534.2	613.9	532.2	929.3	476.6	left	-319.1
1	140	R	923.1	538.2	582.8	531.5	576.3	523.7	left	-340.3
1	141	R	943.9	533.4	1313.3	524.2	966.1	519.2	right	369.4
1	142	R	934	550.1	1318.6	543.1	925.6	526.1	right	384.6
1	143	R	918.1	547.8	597.1	542.5	951.8	531.4	left	-321
1	144	R	938	547.7	1320.3	545.3	900.4	528.2	right	382.3
1	145	R	931.3	529.4	1311.4	528.1	918	503.6	right	380.1
1	146	R	932.2	545	1288.7	538.9	940.4	542.1	right	356.5
1	147	R	935	556.5	613.2	534.5	1281.1	535.1	left	-321.8
1	148	R	916.9	558	1273	540.3	947.8	590.8	right	356.1
1	149	R	930.4	531.6	1313.1	529	916.2	356.5	right	382.7
1	150	R	926.7	568.2	1153.9	566.1	912.2	504.5	right	227.2
1	151	R	935.1	553.4	599.7	555.7	899.4	494.2	left	-335.4
1	152	R	929.5	559.6	623.3	534.8	913.5	381.7	left	-306.2
1	153	R	932.9	537.2	600.2	528.8	920	467.4	left	-332.7
1	154	R	933.6	540.2	602.3	523.1	953.2	572.9	left	-331.3
1	155	R	931.4	526.6	594.3	533.6	946.1	508.8	left	-337.1
1	156	R	932.2	539.5	1305.9	521.3	916.5	547	right	373.7
1	157	R	928.2	556.4	570.9	558.3	897.3	554.5	left	-357.3
1	158	R	914.8	575.9	1315.6	563.4	917	569.1	right	400.8
1	159	R	919.2	557.2	591	545.9	889.7	565	left	-328.2
1	160	R	947.8	520.6	1323.5	522	894.2	517.6	right	375.7
1	161	R	955.4	547	632.3	537.7	951	461.4	left	-323.1
1	162	R	930.6	524.8	606.9	521.8	906	486.6	left	-323.7
1	163	R	919.7	552.8	588.3	550.6	931.8	478.9	left	-331.4
1	164	R	926.7	547.9	599.9	548.7	926.2	532.4	left	-326.8
1	165	R	941.2	535.7	1331.8	533	886.8	523.2	right	390.6
1	166	R	937.1	545	598.1	544.3	910.2	575.9	left	-339
1	167	R	923.8	550.2	581.1	543.5	902.4	514	left	-342.7
1	168	R	929.8	566.8	1311.3	546.7	906.8	542.8	right	381.5
1	169	R	942.3	545.5	1310.3	534.7	931.7	511.6	right	368
1	170	R	937.2	542.9	1290.2	529.1	958.7	472.6	right	353
1	171	R	925.3	550	608.8	538.5	914.7	518	left	-316.5
1	172	R	943.9	534	1309.3	529.2	919.4	546.9	right	365.4
1	173	R	933.1	529.9	629.5	533.4	1293.3	535.4	left	-303.6
1	174	R	947.2	549.5	1317.6	529.4	952.2	501.9	right	370.4
1	175	R	942.2	531	565	531.5	1300.4	540.5	left	-377.2
1	176	R	954	556.1	1337.7	539.3	907.5	338.9	right	383.7
1	177	R	934.7	543.7	1321.4	541.4	983.7	571.2	right	386.7
1	178	R	940.1	536.2	1328.2	536.4	1298.5	547.8	right	388.1
1	179	R	936.2	530.4	604.3	515.9	943.6	440.5	left	-331.9
1	180	R	938.6	526.6	610.2	508.8	943.1	429.1	left	-328.4
1	181	R	955.7	513.3	641.5	516.1	916.6	544.6	left	-314.2
1	182	R	952.4	533	1341.5	518.8	920.3	329.8	right	389.1
1	183	R	933	550.1	1303.1	559.1	957.6	491.2	right	370.1
1	184	R	923.4	558.6	1297.1	565	986	520.5	right	373.7
1	185	R	927.3	540.8	1276.8	523.9	1280.9	556.9	right	349.5
1	186	R	931.2	556.9	1315.7	547.8	929.7	515.3	right	384.5
1	187	R	943.7	534.7	621.1	531.6	932.7	563.4	left	-322.6
1	188	R	942.4	524.5	1304.2	506	959.3	536.3	right	361.8
1	189	R	945.9	512.3	1331.2	502.9	937.2	478.2	right	385.3
1	190	R	935.9	545.6	1291.3	542	950	495.9	right	355.4
1	191	R	920.6	541	1296.8	546.8	914.7	455.6	right	376.2
1	192	R	934.2	527.5	1302.1	523.8	907.4	455.9	right	367.9
1	193	R	942.8	534.4	599.6	527.9	954.2	482.6	left	-343.2
1	194	R	943.1	532.3	1322.6	527.5	914.5	381	right	379.5
1	195	R	938.5	553.5	611.2	539.4	938.4	467.8	left	-327.3
1	196	R	947	510.7	614.7	512	913.3	475.7	left	-332.3
1	197	R	950.7	543.5	1336.8	535.4	915.9	433.3	right	386.1
1	198	R	948.6	535.3	1331.3	525.8	966.5	463	right	382.7
1	199	R	942.9	529.7	1315.5	525.7	943.8	475.8	right	372.6
1	200	R	948.8	550.2	614.9	534.8	1300.3	527.8	left	-333.9
1	201	R	940.8	543.9	1329.6	564.4	908.4	370.9	right	388.8
1	202	R	935.3	548.4	634.9	533	909.3	521.3	left	-300.4
1	203	R	946	570.6	616.2	564	926.9	517.3	left	-329.8
1	204	R	943.9	535.5	1296.2	524.4	969.3	534.5	right	352.3
1	205	R	934.5	529.6	601.4	514.2	965.2	517.5	left	-333.1
1	206	R	947.5	544.5	1312	527.6	909.9	552.9	right	364.5
1	207	R	943.3	541.9	1315.6	541.6	959.9	503.2	right	372.3
1	208	R	922.3	546.7	1294.4	535	944.6	425.8	right	372.1
1	209	R	907.8	551	1283.5	551.3	940.2	537	right	375.7
1	210	R	910.3	559.4	1280.2	548.3	933.6	546.8	right	369.9
1	211	R	915.3	540.8	1282.5	543.1	892.9	533.9	right	367.2
1	212	R	932.2	539	1301	536.9	1265.9	533.6	right	368.8
1	213	R	923.9	546.5	588	543	911.7	479.3	left	-335.9
1	214	R	962	552.1	1344.2	525	959	585.3	right	382.2
1	215	R	952.4	527.1	1326.3	518.5	927.4	370.1	right	373.9
1	216	R	939.7	566.6	1316.8	550.5	960	460.8	right	377.1
1	217	R	938.7	535.8	600.5	532.7	926.8	533.9	left	-338.2
1	218	R	940.5	522.7	1311.5	503	917.8	365.2	right	371
1	219	R	941.3	526.6	1301.5	536.7	934	357.4	right	360.2
1	220	R	924.2	568.4	1291.1	545.9	930.4	535	right	366.9
1	221	R	937	548.3	598.8	553.8	929.3	455.1	left	-338.2
1	222	R	933.6	573.1	616.2	557	913.3	542.2	left	-317.4
1	223	R	936.5	557.2	1316.8	552.7	882.1	505.1	right	380.3
1	224	R	931.5	572.2	602.6	556.5	947.3	503.1	left	-328.9
1	225	R	934.7	575.2	1295.8	574	909.3	455.6	right	361.1
1	226	R	925.4	570.7	579.5	554.3	947.4	518.8	left	-345.9
1	227	R	938.4	573.1	1326.5	587.9	941	497.5	right	388.1
1	228	R	927	579.2	1320.1	586.1	917.1	482	right	393.1
1	229	R	913.8	567.5	560	567.9	940.7	457.8	left	-353.8
1	230	R	920.7	594.8	1297.7	596.2	912.5	518.7	right	377
2	231	R	947	569.1	1348.1	573.3			right	401.1
2	232	R	943.1	544.7	608.9	543.3	909.7	426.3	left	-334.2
2	233	R	940	572.1	554	533.2	921.5	495.5	left	-386
2	234	R	944.2	579.4	584.5	574	933.5	429.4	left	-359.7
2	235	R	954.8	569.4	1351.1	568.5	971.2	585.2	right	396.3
2	236	R	945.4	557.8	598.5	560.7	941.2	488.1	left	-346.9
2	237	R	935.2	540.1	584	542.5	935.5	499.1	left	-351.2
2	238	R	925	565.9	560.1	553.1	941.4	473.5	left	-364.9
2	239	R	921.2	562.9	1320.7	564.3	922.3	383.9	right	399.5
2	240	R	912.8	582.8	1303.1	569.3	926	557.1	right	390.3
2	241	R	910.2	582.1	532.3	559.6	912.6	553	left	-377.9
2	242	R	905.9	579.5	571.7	566	865.1	475.4	left	-334.2
2	243	R	897	585.5	556.1	580	877.5	528.2	left	-340.9
2	244	R	905.6	576.8	546	578.4	920.4	532.6	left	-359.6
2	245	R	914.5	603.7	564.2	599.3	937.1	592.7	left	-350.3
2	246	R	907.2	596.7	558.7	587.3	920.6	536.3	left	-348.5
2	247	R	900.2	599.1	571.9	584.6	906.1	622.2	left	-328.3
2	248	R	885.5	572.5	532.9	584.8	851.5	531.6	left	-352.6
2	249	R	896.2	570.1	1291.5	570.9	880.8	484.1	right	395.3
2	250	R	908.7	582	558.8	562.1	877.7	503.8	left	-349.9
2	251	R	903.7	557.3	561.8	543.3	899	478.3	left	-341.9
2	252	R	925.4	545.7	1304.4	542.7	877.6	465.1	right	379
2	253	R	909.5	563.8	1308.2	584.3	898.8	541.6	right	398.7
2	254	R	896.4	568.8	541.8	567.3	910.5	567.3	left	-354.6
2	255	R	896.7	567.9	1207.4	577.8	853.3	478.1	right	310.7
2	256	R	906.3	555.4	549.6	547	896.5	444	left	-356.7
2	257	R	885.5	587.3	1275.8	582.2	875.5	474.2	right	390.3
2	258	R	902.1	560.1	543.9	550	873.3	416.9	left	-358.2
2	259	R	901.9	569.6	1291	578.1	907.2	513.5	right	389.1
2	260	R	907.9	551.7	1289.4	557	887.1	555.3	right	381.5
2	261	R	921.5	571.7	1292.9	579.6	1277.4	556.6	right	371.4
2	262	R	914	567.2	573.8	553.8	910.1	444.9	left	-340.2
2	263	R	914.8	552.6	546.5	550.8	861.6	519.3	left	-368.3
2	264	R	921.7	550.2	1316.6	553.9	922.6	512.8	right	394.9
2	265	R	890.3	563.4	523.8	567.6	928	469.3	left	-366.5
2	266	R	899.3	547.6	555.5	543.2	895.8	490.9	left	-343.8
2	267	R	903.9	572.5	559.1	580.8	867	441.9	left	-344.8
2	268	R	900.6	564	550.6	564	891.4	617.2	left	-350
2	269	R	913.1	555.5	1307.2	557.6	880.8	500.3	right	394.1
2	270	R	909.8	572.9	545.1	561.2	919.2	572.5	left	-364.7
2	271	R	903.2	582.9	555.7	565.6	866.4	496.8	left	-347.5
2	272	R	907.7	576.6	1295.8	574.1	924.4	588.3	right	388.1
2	273	R	909.6	573.2	1292.2	559	908.9	576.7	right	382.6
2	274	R	901.5	566.3	553	567.6	907.9	445.7	left	-348.5
2	275	R	901.7	541.9	521.4	528.3	910.5	521.6	left	-380.3
2	276	R	915.9	572.1	573.4	572.7	906.6	563.5	left	-342.5
2	277	R	895.7	599.6	588.6	609.1	897.6	487.8	left	-307.1
2	278	R	896.5	582.7	1307.9	573.9	919.4	551.1	right	411.4
2	279	R	877.3	575.7	1271.4	568.9	930.7	538.3	right	394.1
2	280	R	879.9	600.5	729.3	598.3	906.1	588.6	left	-150.6
2	281	R	884	567	1287.4	566.8	914.8	374.2	right	403.4
2	282	R	902.8	578.4	1266.8	570	880.2	426.9	right	364
2	283	R	897.8	564.6	555.7	560.8	890.7	508	left	-342.1
2	284	R	905.7	556	1277.8	552	872.5	488	right	372.1
2	285	R	877.4	598.7	1257.3	586.1	924.2	458.5	right	379.9
2	286	R	882.8	580.7	513.2	564.4	862.4	352.9	left	-369.6
2	287	R	877	568	1257.8	579	849.8	514.2	right	380.8
2	288	R	870.5	547.5	524.7	540.9	1243.9	564.9	left	-345.8
2	289	R	868.2	571.5	1250.9	579.2	867.9	352.2	right	382.7
2	290	R	864.7	564.4	500.3	555.7	873.2	388.5	left	-364.4
2	291	R	862.2	564.9	1246.8	559.7	846.9	552.3	right	384.6
2	292	R	862.9	559.7	520.6	548.9	884.1	463	left	-342.3
2	293	R	872.5	585.5	1261	581.8	856.1	422	right	388.5
2	294	R	869.9	546	524.9	538.5	843.3	451.5	left	-345
2	295	R	887.6	538.1	532.8	532.4	847.7	533.4	left	-354.8
2	296	R	868.9	548.1	1268.7	577.4	840.9	450.9	right	399.8
2	297	R	876.2	549	1258.4	548.8	871.3	425.8	right	382.2
2	298	R	882.8	547.7	1250.7	548.6	1247.6	541.7	right	367.9
2	299	R	888.3	538.5	576.6	527.9	901.4	362.6	left	-311.7
2	300	R	871.6	554.4	542.5	540.3	846.3	470.8	left	-329.1
2	301	R	870.4	566.5	515.2	570.4	862.3	384	left	-355.2
2	302	R	880	579.7	1250.4	580.8	881.7	395.3	right	370.4
2	303	R	878.6	559.6	520.6	554.5	849.6	421.3	left	-358
2	304	R	890.2	573.4	546.5	578.7	862.2	537.7	left	-343.7
2	305	R	891.3	582.8	513.1	558.6	846.5	596.3	left	-378.2
2	306	R	856.1	579.5	730.4	602.8	859.9	427.5	left	-125.7
2	307	R	887.6	557.3	547.4	553.1	850.8	411.3	left	-340.2
2	308	R	904.6	556.3	543.4	545.5	872.8	415.5	left	-361.2
2	309	R	898.8	553.4	563.6	547	921.8	525.2	left	-335.2
2	310	R	876.5	575.4	1259	574.9	883.3	470.9	right	382.5
2	311	R	866	575.7	531.9	561.5	888.6	385.4	left	-334.1
2	312	R	868.5	559	526.4	533.2	859.6	419	left	-342.1
2	313	R	882.1	559.2	1295.4	532.2	905.4	552.3	right	413.3
2	314	R	893.4	539.3	524.1	526.9	880	540.5	left	-369.3
2	315	R	898.2	551.5	543.5	537.7	855.1	459	left	-354.7
2	316	R	887.9	511	534.4	498.2	857.1	472.3	left	-353.5
2	317	R	877.3	532.6	1256	503.5	858.3	322.1	right	378.7
2	318	R	896.1	530.3	532.2	521.7	884.4	488.9	left	-363.9
2	319	R	892.5	533	552.2	528.9	870.7	438.7	left	-340.3
2	320	R	870	556.3	518.7	543.9	873.6	559.5	left	-351.3
2	321	R	864.1	567.2	502.6	543.3	860	460.2	left	-361.5
2	322	R	879.5	590.8	525.3	575.7	869.7	455.5	left	-354.2
2	323	R	858.3	559.8	508.8	543.7	842	395.9	left	-349.5
2	324	R	880.9	549.7	1273.4	534.4	830.2	470.9	right	392.5
2	325	R	872.2	570.1	1262.7	568.9	892.8	478.5	right	390.5
2	326	R	861.6	574.3	1251.7	579.1	879.1	436.3	right	390.1
2	327	R	868.6	574.5	1259.6	572	866	486	right	391
2	328	R	886.2	572.8	1280.4	581.7	895.3	521.8	right	394.2
2	329	R	880.8	539.6	1256.3	539.9	895.6	472.7	right	375.5
2	330	R	869.9	566	542.2	562.7	890.1	447.5	left	-327.7
2	331	R	877.6	573	505	557.3	863.7	459	left	-372.6
2	332	R	865.3	582.4	1220.9	586.6	844.2	457.2	right	355.6
2	333	R	888.1	575.8	545.3	550.1	846.4	382.5	left	-342.8
2	334	R	873.3	564.8	1265.2	562.5	881.1	476.7	right	391.9
2	335	R	895.9	538.2	508.5	521	871	474.6	left	-387.4
2	336	R	889.9	554.7	520.1	540.6	843.7	407	left	-369.8
2	337	R	884	560.9	1265.5	550.1	873.3	459.6	right	381.5
2	338	R	903.8	540.8	536.7	551.7	877.8	425.5	left	-367.1
2	339	R	861.2	534.4	1237.3	538.1	866.6	381.9	right	376.1
2	340	R	875.9	550.9	484.5	567.7	847.4	413.5	left	-391.4
2	341	R	888.6	551.7	527.3	553.1	865.3	413.8	left	-361.3
2	342	R	885.6	554.1	512.8	563.1	856.2	480.3	left	-372.8
2	343	R	860.1	578.6	491.8	587.8	851.1	496.4	left	-368.3
2	344	R	869.8	577	1252.4	557.6	504.8	573.4	right	382.6
2	345	R	884.6	540.8	1266.6	549.3	875.4	435.8	right	382
2	346	R	888.6	557.2	522.1	559.3	899.8	422.8	left	-366.5
2	347	R	866.2	552.1	1260.8	566.6	889.9	417.4	right	394.6
2	348	R	872.1	554.8	507	565.6	853	449	left	-365.1
2	349	R	860.1	572.8	1249.4	575.9	808.5	505.9	right	389.3
2	350	R	868.4	573.8	497.2	575.1	885.7	392.4	left	-371.2
2	351	R	868.5	542.7	1249	533.3	878.5	333.6	right	380.5
2	352	R	877.8	552.9	1250.6	540.7	855.1	408.8	right	372.8
2	353	R	891.6	570	1252.9	558.8	835.5	369.7	right	361.3
2	354	R	886.7	555.1	1261.5	539.1	851.8	438.2	right	374.8
2	355	R	884.6	565.8	526	571.1	852.4	471.8	left	-358.6
2	356	R	869.4	569.1	1263.1	561.3	837.6	426.2	right	393.7
2	357	R	871.2	530.6	1246.5	513.3	874.2	436.5	right	375.3
2	358	R	880.2	551.1	1251.7	546.7	870	410.7	right	371.5
2	359	R	867.2	550.7	1250.6	547	854.2	390.8	right	383.4
2	360	R	871.2	558.5	1233.7	566.6	866.7	432.3	right	362.5
2	361	R	879.9	534.3	1247.6	520.7	871.7	410.6	right	367.7
2	362	R	873.1	528.4	1232.5	532.6	867.5	342.7	right	359.4
2	363	R	880.6	537.2	1248.2	537.7	874.6	323.8	right	367.6
2	364	R	879.5	560.3	1259.2	532.1	880.3	375.7	right	379.7
2	365	R	876.2	564.7	510.3	567.9	856.5	449.6	left	-365.9
2	366	R	904	561.9	513.9	549.4	873.3	450.5	left	-390.1
2	367	R	882.4	547.8	1269.8	537.1	857.2	504.2	right	387.4
2	368	R	866	562.4	1253.5	548.4	862.8	435.6	right	387.5
2	369	R	865.4	582.3	1238.6	585.5	855.8	483.2	right	373.2
2	370	R	857.2	593.7	1246.5	585	886.9	434.8	right	389.3
2	371	R	869.3	563.4	508.8	569.8	874.1	490.3	left	-360.5
2	372	R	886.3	553.8	1251.6	555.8	843.6	460.5	right	365.3
2	373	R	880.7	568.3	527.2	571.3	1231.1	552.3	left	-353.5
2	374	R	868.8	576.3	497.7	570.7	862.2	406.6	left	-371.1
2	375	R	868.5	548.4	1256.6	556.7	497.3	566	right	388.1
2	376	R	871.5	562.9	1261.6	560.2	896.3	502.8	right	390.1
2	377	R	869.3	595	1257	594.1	1238.6	557.5	right	387.7
2	378	R	878.9	567.3	1260.7	566	856	425.7	right	381.8
2	379	R	887	552.4	1257	551.4	842.5	530.4	right	370
2	380	R	902	544.5	1286.8	539	850.1	500.8	right	384.8
2	381	R	907.5	542.8	1299.9	536	859.1	491.1	right	392.4
2	382	R	890.2	537.2	1270.7	525.5	872.1	393.6	right	380.5
2	383	R	884.4	547.1	1260.1	557.3	874.6	406	right	375.7
2	384	R	894	539.8	1279.4	544.2	897.4	487	right	385.4
2	385	R	885.7	542	509.8	547	869.9	419.2	left	-375.9
2	386	R	863.6	559.2	519.7	546.3	839.5	489.1	left	-343.9
2	387	R	895.6	568.6	550.6	540.6	847.1	387.9	left	-345
2	388	R	858.6	584.4	488.3	575.3	850.5	421.1	left	-370.3
2	389	R	894.9	568.3	1288.7	578.8	880	424.5	right	393.8
2	390	R	879.2	565.9	1271.7	568.1	886.8	421	right	392.5
2	391	R	868.9	554.3	1259.7	536.6	877.4	406.2	right	390.8
2	392	R	897.9	582.2	1295.3	588.8	855.9	446.6	right	397.4
2	393	R	862	558.6	1254.5	565.2	873.1	432.2	right	392.5
2	394	R	874.9	568.5	1270.1	563.3	861.5	399.2	right	395.2
2	395	R	859.2	584.3	1251.9	580.1	890.6	426.2	right	392.7
2	396	R	882.9	591	522.9	577	888.4	512.6	left	-360
2	397	R	883	576.8	1282.3	582	863.5	459.9	right	399.3
2	398	R	887.1	562.3	1261.5	563.1	900.5	425.7	right	374.4
2	399	R	874.7	552.2	1253.1	536.3	886.8	438.7	right	378.4
2	400	R	883	570.9	1266.2	566.4	870.4	449.8	right	383.2
2	401	R	876.6	537.3	536.7	544.1	880.6	496.1	left	-339.9
2	402	R	892.6	545.2	549.9	544.1	878.2	543	left	-342.7
2	403	R	883.8	568.2	522.6	567.7	881.1	542.5	left	-361.2
2	404	R	900.1	560.6	565.5	559.3	891.9	517.8	left	-334.6
2	405	R	888.6	576.6	522.6	584.3	902.9	541.3	left	-366
2	406	R	878.7	559.9	1278.8	546.8	885.5	573.8	right	400.1
2	407	R	862.3	582.6	1259.2	573.5	843.3	463.1	right	396.9
2	408	R	874.7	571.4	513.6	565.2	919.4	568	left	-361.1
2	409	R	864.9	581.4	1272.5	574.6	861.3	471.8	right	407.6
2	410	R	863.3	600.7	487.6	582	876.3	582.6	left	-375.7
2	411	R	894	533.9	1273.6	531.1	873.2	435.6	right	379.6
2	412	R	875.9	561.1	520.1	558.4	836.8	532.7	left	-355.8
2	413	R	859	554.7	1257	560.2	849.2	569	right	398
2	414	R	865.2	551.4	498.6	551.3	831.4	540.9	left	-366.6
2	415	R	858	578.5	1216.7	565.5	844.3	452.9	right	358.7
2	416	R	880.2	555.3	1244.6	553.3	849.6	534.6	right	364.4
2	417	R	869.6	557.9	495.1	547.1	1221.3	542.7	left	-374.5
2	418	R	876	544.9	532	541	859.1	518.1	left	-344
2	419	R	869.2	564.6	506.4	550.9	840.1	493.6	left	-362.8
2	420	R	857	560.9	510.4	552.2	854.6	504.5	left	-346.6
2	421	R	839.5	555.6	1218.4	559.2	868.2	456.3	right	378.9
2	422	R	857.1	575.2	529.2	557.4	825.6	491.9	left	-327.9
2	423	R	863.8	557.7	518.5	534.2	835.2	544.8	left	-345.3
2	424	R	859.2	570.8	1261.1	584.1	842.4	499.1	right	401.9
2	425	R	873.8	568.2	520.2	559.7	838	518	left	-353.6
2	426	R	879.5	551.6	533.8	529.8	854	497.7	left	-345.7
2	427	R	892.3	582.3	534	565.8	857.3	473.1	left	-358.3
2	428	R	878.2	573.7	547.6	570.3	854	363.3	left	-330.6
2	429	R	832.3	594.5	474.8	562.5	825.5	566.4	left	-357.5
2	430	R	861.8	560.2	489.1	542.1	849.3	486.6	left	-372.7
2	431	R	870.6	557.8	502.7	529.6	873.7	570.1	left	-367.9
2	432	R	851.6	548.9	522.8	528.6	839.9	342.4	left	-328.8
2	433	R	869.4	541.1	1244.3	544.2	832.4	448.3	right	374.9
2	434	R	884.7	569.7	526.8	562.1	880.5	453	left	-357.9
2	435	R	895.7	543	1288	545.9	853.5	479.9	right	392.3
2	436	R	882.8	539.1	1281.4	552.8	880.4	393.7	right	398.6
2	437	R	876.1	537	1256.9	544.5	914.4	407	right	380.8
2	438	R	869.2	543	1275.7	550	837.5	403.8	right	406.5
2	439	R	881.9	538.3	527.2	536.3	867.6	476.7	left	-354.7
2	440	R	888.6	528.1	533.5	523.2	861.9	490.3	left	-355.1
2	441	R	874.4	565.7	1270.2	557.3	883.3	465.9	right	395.8
2	442	R	888.7	525.9	1277.8	524.6	899.7	410.2	right	389.1
2	443	R	872.1	538.5	537.2	534.8	912	412.2	left	-334.9
2	444	R	875.4	543.5	523	549	876.2	424	left	-352.4
2	445	R	860.4	545.3	491.5	541.2	877.3	590.6	left	-368.9
2	446	R	873.2	541.7	1287	520.6	840.9	471.2	right	413.8
2	447	R	894.8	529.9	1260.5	531.2	1261.2	530.7	right	365.7
2	448	R	871.1	548.1	1264.5	535.3	903.4	503.1	right	393.4
2	449	R	861.9	558.1	542.8	545.7	858.7	489.5	left	-319.1
2	450	R	875	543.6	1269.8	524.6	843.5	510.2	right	394.8
2	451	R	873.9	538.3	520.1	531.3	879.1	397.3	left	-353.8
2	452	R	889.1	555.9	1289.7	549.8	835.8	394.2	right	400.6
2	453	R	871.8	560.4	1264.6	540.3	887.3	480.2	right	392.8
2	454	R	851.9	582	515.9	565.3	838.8	560.2	left	-336
2	455	R	854.6	571.1	1251.8	574.9	846.1	480	right	397.2
2	456	R	876	554.7	1256.3	550	856.4	462.8	right	380.3
2	457	R	845.6	567	1218	550.5	898.6	553.2	right	372.4
2	458	R	849.6	565.4	1240.5	552.5	861.6	349.6	right	390.9
2	459	R	871.1	526	1231.1	533.2	853.1	483.5	right	360
2	460	R	874.5	548.3	1269.8	532.6	854.5	457.6	right	395.3
2	461	R	871.3	540.2	1260.7	541.2	853.2	449.9	right	389.4
3	462	R	984.8	330.5	1016	526.9			right	31.2
3	463	R	994.6	554.3	621.2	545.3	983.5	327	left	-373.4
3	464	R	976.3	560.8	1360.5	543.4	970.5	538.6	right	384.2
3	465	R	995.5	543.9	600.8	534	989.2	447.6	left	-394.7
3	467	R	972.6	464.2	1009.1	445.3	974.1	492	right	36.5
3	468	R	995.7	515.7	611.1	532.5	974.2	452.3	left	-384.6
3	469	R	978.3	529.2	625.8	530.3	944.1	477.1	left	-352.5
3	470	R	987.8	544.1	598.2	554.3	967	468	left	-389.6
3	471	R	979.7	512.3	625	528.9	977.6	446.2	left	-354.7
3	472	R	976.2	527.6	1349.3	527.8	978.3	515.3	right	373.1
3	473	R	974.8	523.2	634.1	520.8	934.5	418.3	left	-340.7
3	474	R	977.3	522.3	629.2	525.8	953.5	397.3	left	-348.1
3	475	R	970.7	523.2	1348.1	526.6	947.7	460.6	right	377.4
3	476	R	969.9	537.8	596.4	541.6	976.3	379.9	left	-373.5
3	477	R	958.8	536.5	1342.7	541	932.3	515.7	right	383.9
3	478	R	969.6	544.7	1347.6	532.5	977	520.2	right	378
3	479	R	965.7	511.3	1340.2	495.9	966.4	405.7	right	374.5
3	480	R	976.1	537.5	1339.2	532.6	966.1	482.8	right	363.1
3	481	R	957.2	515.5	597.8	530.9	932.8	442.6	left	-359.4
3	482	R	972.9	495.8	607.8	515.8	932	448.5	left	-365.1
3	483	R	967.8	509	1347	504.9	954.7	431.8	right	379.2
3	484	R	982.5	518.9	640.1	512.1	970.9	468.1	left	-342.4
3	485	R	959.7	516.7	1316.8	521.2	936.3	480.9	right	357.1
3	486	R	966.4	524.8	622.1	539.6	952.9	414.1	left	-344.3
3	487	R	970.5	507.6	1334.2	510.4	939.5	520.3	right	363.7
3	488	R	981.7	485.8	621	495	939.7	499.9	left	-360.7
3	489	R	979.2	486.5	1356.8	496.8	997	454	right	377.6
3	490	R	971.5	474.9	645	491.5	1000.4	511.6	left	-326.5
3	491	R	973.4	511.8	656	518.7	960.7	465	left	-317.4
3	492	R	954.4	510.2	592.3	513.4	958.2	509.5	left	-362.1
3	493	R	947	522.5	586.1	516.4	974.2	515.9	left	-360.9
3	494	R	959.8	524.5	1353.8	522	905.7	500.4	right	394
3	495	R	955	530.9	1348.6	521.8	938.6	540.7	right	393.6
3	496	R	966	511.8	621.2	520.2	944.7	476.4	left	-344.8
3	497	R	963.1	506.5	604.8	500.7	940.6	530.9	left	-358.3
3	498	R	946.5	512.5	1344.5	524.9	937.3	488.2	right	398
3	499	R	927.8	552.6	1309.3	558.3	945.7	527.4	right	381.5
3	500	R	935.9	529.7	1307.5	525	1296.3	554.4	right	371.6
3	501	R	952.6	476.6	1321.9	482.5	970.5	463.4	right	369.3
3	502	R	963.1	505.4	1348	508.6	941.4	505.9	right	384.9
3	503	R	944.8	510.7	605.2	512.2	1341.2	508.5	left	-339.6
3	504	R	952	508	1342.6	506.7	927	481	right	390.6
3	505	R	961.4	508.9	609.3	522.3	969.5	473.6	left	-352.1
3	506	R	967.6	509	603	521.1	959.6	472.7	left	-364.6
3	507	R	956.7	522.6	601.5	531.2	922.7	411.1	left	-355.2
3	508	R	932.8	531.3	585.5	529.7	961.6	529.4	left	-347.3
3	509	R	938.9	542.6	601	547.4	913.4	449.1	left	-337.9
3	510	R	939.3	541.5	562	524.3	909.9	499.7	left	-377.3
3	511	R	928.2	524.5	1320.7	524.4	918	439.1	right	392.5
3	512	R	966.7	527.9	591.9	532.8	901.7	509.4	left	-374.8
3	513	R	951.3	536.2	1336.2	539.1	909.4	458.1	right	384.9
3	514	R	971.5	487.8	628.8	495.9	1328.8	518.2	left	-342.7
3	515	R	964.1	514.4	656.4	511.6	945.4	381.1	left	-307.7
3	516	R	967.4	518.2	601.5	518.6	956.1	423.7	left	-365.9
3	517	R	941	511.6	1351.5	513.6	959	424.7	right	410.5
3	518	R	954.8	516.9	609.1	525.4	954.3	425	left	-345.7
3	519	R	961.9	514.5	1351.5	505.8	946.6	367.2	right	389.6
3	520	R	932.6	513.1	610.3	508.1	945.7	370.4	left	-322.3
3	521	R	963.8	522.8	614.3	522.9	946.9	490.7	left	-349.5
3	522	R	931	533	539.8	524.9	947.9	522	left	-391.2
3	523	R	940.4	527	592.7	523.3	927.5	467.9	left	-347.7
3	524	R	928.8	538.6	581.2	536.3	935	426	left	-347.6
3	525	R	925.7	539.8	1348.5	533.9	891	527.5	right	422.8
3	526	R	942.4	533.1	565.8	525.3	908.2	392.8	left	-376.6
3	527	R	947.5	528.6	1347.9	515.5	947	505.6	right	400.4
3	528	R	947.2	549.4	1364.7	547.4	969.1	405.3	right	417.5
3	529	R	939.8	538.1	1333.5	532.6	929.4	444.1	right	393.7
3	530	R	939.3	518.4	1325.3	510.5	942.5	503.4	right	386
3	531	R	943.2	521.4	580	530.9	933.9	528.3	left	-363.2
3	532	R	950.5	508.2	1339.4	510.2	921.7	464	right	388.9
3	533	R	935.8	502.9	562.2	517.8	918	475.4	left	-373.6
3	534	R	954.6	513.9	1328.4	512.5	949.7	484.2	right	373.8
3	535	R	964.6	502.5	1356.7	500.7	946.9	483.2	right	392.1
3	536	R	925	507.8	1319.1	510	951.2	437.3	right	394.1
3	537	R	929	524.3	1305.6	525.6	953.8	431.3	right	376.6
3	538	R	933.2	544.1	1324	525.8	934.1	432	right	390.8
3	539	R	933.1	515.2	1329.2	521.2	1005.2	512.1	right	396.1
3	540	R	945.1	507.4	1329.7	504.4	948.3	491.8	right	384.6
3	541	R	948.9	530.2	1318.2	529.7	959.9	528.5	right	369.3
3	542	R	943	530.4	556.8	523.6	968.5	558.8	left	-386.2
3	543	R	933.1	548	1306.7	530.5	946.3	484.3	right	373.6
3	544	R	977.9	520.9	605.2	516.8	919.7	525.5	left	-372.7
3	545	R	979.7	524.1	1365	529.5	966.3	485.4	right	385.3
3	546	R	975.4	507.8	598.2	514.4	942.9	348.5	left	-377.2
3	547	R	967.6	521.3	1365.3	528.7	947.7	506.7	right	397.7
3	548	R	945.8	519.9	1346.5	535.5	958.6	484.9	right	400.7
3	549	R	954.5	531.1	1343.6	525.1	946.5	436.9	right	389.1
3	550	R	969.4	524.1	1348.8	512	950.4	425.5	right	379.4
3	551	R	968	524.7	630.8	530.2	1004.8	489.2	left	-337.2
3	552	R	959.1	523.9	1360	521.4	960.2	404.4	right	400.9
3	553	R	953.1	506.8	604.3	510.3	961.9	542.1	left	-348.8
3	554	R	954.8	497.7	587.9	508.5	966.4	439.8	left	-366.9
3	555	R	974	503.4	1383.8	482.4	971.8	516.4	right	409.8
3	556	R	961.7	512.6	1356.6	493.6	955.7	450	right	394.9
3	557	R	954.9	509.7	1346	495.5	961	473.7	right	391.1
3	558	R	959.3	522.8	602.6	526.5	959.8	474.7	left	-356.7
3	559	R	965.1	513.4	1391	496.1	934.2	510.4	right	425.9
3	560	R	957.1	530	1358	514.5	972.4	568.8	right	400.9
3	561	R	962.9	525.8	1347.3	526.6	958.6	447.7	right	384.4
3	562	R	952.3	526.4	1342	525.9	999.9	516	right	389.7
3	563	R	931.9	537.9	1333.7	547.3	997.9	517.3	right	401.8
3	564	R	946.7	535.9	576.1	533.6	923.2	511	left	-370.6
3	565	R	936.5	533.4	1318.4	525.5	937.7	414.4	right	381.9
3	566	R	924.9	520.7	582.3	514	961.1	366.3	left	-342.6
3	567	R	944.8	513.9	582.7	508.1	876.6	461.5	left	-362.1
3	568	R	962.4	495.7	1370.1	479	935	400.7	right	407.7
3	569	R	996.7	499.6	653.3	495.3	974.8	507.6	left	-343.4
3	570	R	997.5	505.2	1003.8	512.5	989.6	394.6	right	6.3
3	571	R	989.2	521	602.8	503.2	998	425.4	left	-386.4
3	572	R	963.8	512.2	599.3	517.1	955.9	429.5	left	-364.5
3	573	R	984.2	505.6	1356.5	487.4	910.5	456.4	right	372.3
3	574	R	964.8	525.7	1364	515.6	977.7	407	right	399.2
3	575	R	959.1	530.2	1364.6	536.7	917.4	374.1	right	405.5
3	576	R	965.1	520.1	596.8	518.3	973.8	514.6	left	-368.3
3	577	R	932.7	536.5	553.7	517.8	935.9	450.2	left	-379
3	578	R	981.1	526.4	1371.9	512.6	949.8	476.5	right	390.8
3	579	R	954.2	548	1337	522.6	966.9	460.7	right	382.8
3	580	R	952.2	544.3	596.1	547.5	954	524.9	left	-356.1
3	581	R	959.4	549.3	1335.6	549.8	947.1	539.5	right	376.2
3	582	R	933.9	534.1	531.3	539.4	985.6	516.9	left	-402.6
3	583	R	947.5	535.1	582.2	550.3	915	504.7	left	-365.3
3	584	R	941.7	526.5	1333.9	520.7	945.7	438.3	right	392.2
3	585	R	940.8	526.4	558.5	534.2	954.2	517.1	left	-382.3
3	586	R	956.4	518.3	623.2	508.4	922.5	408.9	left	-333.2
3	587	R	962.3	503.8	1358.6	485.3	931.7	391.5	right	396.3
3	588	R	945.9	526.8	1337	511.9	945.8	456.5	right	391.1
3	589	R	968.8	504.2	590.4	515.4	1322.2	499.6	left	-378.4
3	590	R	962	506.9	1317.3	497.8	936.6	517	right	355.3
3	591	R	963.6	502.3	1361.2	485	934.3	339.4	right	397.6
3	592	R	966.8	533.4	1360.2	525.5	949.1	499.4	right	393.4
3	593	R	962.2	534.2	586.6	536.6	975.7	496.6	left	-375.6
3	594	R	952.2	517.4	584.3	517.4	936.3	511.3	left	-367.9
3	595	R	943	526.8	556.5	527.7	938.9	474.6	left	-386.5
3	596	R	955.3	528	1340.8	516.2	892.9	454.5	right	385.5
3	597	R	940.9	515.1	1330.2	518.1	932.4	438.7	right	389.3
3	598	R	941.5	525.6	558.5	514.5	977.5	505.3	left	-383
3	599	R	939.7	545.5	1341.7	549.2	888.1	479	right	402
3	600	R	950.1	530.5	1314.9	526.9	966	495	right	364.8
3	601	R	960.4	520.7	1338.3	506.8	951.5	516.3	right	377.9
3	602	R	940.8	513.8	583.7	517.4	1319.8	502.4	left	-357.1
3	603	R	962.7	515	1342.8	512	939.2	404.9	right	380.1
3	604	R	950	496	616.4	513.4	970	419.1	left	-333.6
3	605	R	924.8	524	1324.2	526.8	921.5	447	right	399.4
3	606	R	926.8	548.7	1294.8	518.1	936.9	452	right	368
3	607	R	943.2	537.9	1350.1	531.5	1289.1	514.8	right	406.9
3	608	R	935.6	522.4	1325.4	519.6	934.3	397.4	right	389.8
3	609	R	935	526.8	1306.1	515.9	926.3	492.3	right	371.1
3	610	R	941.8	506.7	1339.1	483.9	786	520.3	right	397.3
3	611	R	955.6	507.5	585.4	503	942.9	455	left	-370.2
3	612	R	944.4	498.8	1326.3	483.5	949.7	445.4	right	381.9
3	613	R	941.2	514.9	1308.4	514	957.4	406.6	right	367.2
3	614	R	939.9	530.5	1331	530.1	955.9	417.5	right	391.1
3	615	R	926.7	537.8	1310.7	531.5	925	392.1	right	384
3	616	R	938.9	537.1	1349.2	516.6	959.3	465.1	right	410.3
3	617	R	950.9	533.8	1340.8	517.1	961.1	468.5	right	389.9
3	618	R	934.8	521.5	555.4	524.6	964.3	464.9	left	-379.4
3	619	R	953.3	525	1331.6	511.2	936.4	347	right	378.3
3	620	R	949	526.5	600.9	526.2	946.8	429.4	left	-348.1
3	621	R	944.4	530	621.6	533.5	977.8	401.9	left	-322.8
3	622	R	943.5	532.3	598.5	540.6	912.1	332.9	left	-345
3	623	R	944.7	547.1	565.9	543.4	916.6	538.2	left	-378.8
3	624	R	942.1	532.9	589.5	541.5	909.1	509.8	left	-352.6
3	625	R	927.3	536.6	571.3	543.4	899.3	535.6	left	-356
3	626	R	917.6	542.8	585.1	545	893.2	532.5	left	-332.5
3	627	R	923.3	526.3	550.6	528.1	880.9	505.2	left	-372.7
3	628	R	921.3	541.5	587.2	551.5	901.2	503.5	left	-334.1
3	629	R	930.9	538.7	578.6	532	911.3	507.3	left	-352.3
3	630	R	928.4	524.7	585.7	528.3	895.6	459.5	left	-342.7
3	631	R	947.4	522.1	1341.7	517.8	923.2	449.8	right	394.3
3	632	R	963.9	538.3	1333.5	530	945.3	501.4	right	369.6
3	633	R	962.6	529.8	1363.5	527.8	943.4	479	right	400.9
3	634	R	954.2	512	1371.3	489.3	1344.5	529.9	right	417.1
3	635	R	971.3	540.9	1351.4	552.1	942	341	right	380.1
3	636	R	962.2	540.5	1351	531.2	1338.6	546.5	right	388.8
3	637	R	955	555.9	596.2	547.4	916.8	493	left	-358.8
3	638	R	956.1	541.9	1349.4	544.8	941.8	491.6	right	393.3
3	639	R	936.9	540.9	1313	533.4	945.1	517.4	right	376.1
3	640	R	960.1	566.1	1348.6	560.6	963.2	525	right	388.5
3	641	R	941.5	526.5	1302	530.4	967.3	474.6	right	360.5
3	642	R	962.2	523.1	594.2	524.5	946.4	511.7	left	-368
3	643	R	962.4	497.6	1349.2	481.3	931.4	410.5	right	386.8
3	644	R	955.3	512.4	579.6	503.9	962.7	433.1	left	-375.7
3	645	R	949.7	513.1	1324.7	494.5	935.3	479.3	right	375
3	646	R	966.4	518.4	588.3	508.7	952.9	451.6	left	-378.1
3	647	R	960	518.8	1341.1	506	927	308.3	right	381.1
3	648	R	956.9	514.6	1338.6	513.1	939.2	293	right	381.7
3	649	R	940.1	530.1	1323.2	527.1	946.7	480.7	right	383.1
3	650	R	941.2	510.8	1310	507	921	397.7	right	368.8
3	651	R	946.5	512.8	1317.4	490.2	927.6	372.5	right	370.9
3	652	R	952.4	514.7	1343.6	507.1	964	435.1	right	391.2
3	653	R	944.8	519.5	1328.6	502.4	925.9	317.5	right	383.8
3	654	R	945.2	493.6	1332.8	486	967	473.8	right	387.6
3	655	R	940.7	524.3	1323.8	511.8	949.6	389.4	right	383.1
3	656	R	955.2	523.7	1318.8	527.1	947.6	446.2	right	363.6
3	657	R	952.3	528.6	563.3	531.7	956	407.2	left	-389
3	658	R	957.6	515.6	613.2	516.9	944.9	461.3	left	-344.4
3	659	R	968.5	504.8	1361.2	507.8	942.3	422.4	right	392.7
3	660	R	968.5	508.8	1360.2	505.9	963.1	439.2	right	391.7
3	661	R	967	523.9	1325	505.2	930	370.7	right	358
3	662	R	972.1	504.8	1351.6	485.5	965.1	479.5	right	379.5
3	663	R	968.9	513.5	1341.8	508.5	969.8	449.5	right	372.9
3	664	R	960.2	512.8	1335.2	500.5	937.4	408.9	right	375
3	665	R	951.5	511.3	1326	492.8	940.1	501.4	right	374.5
3	666	R	935.4	502.5	593	509.5	981.2	441.2	left	-342.4
3	667	R	932.4	488.7	593.4	502.9	908.1	432	left	-339
3	668	R	945	492.3	1316.4	485.2	554	510.8	right	371.4
3	669	R	965.7	536.9	1344.8	517.8	941.7	330.7	right	379.1
3	670	R	949.5	515.6	595	514	934.3	396.5	left	-354.5
3	671	R	937.4	528.4	1324.4	531.3	933.6	434.2	right	387
3	672	R	957.7	513.2	1329.7	513.6	946.7	461.7	right	372
3	673	R	945.9	505.5	1339.4	499.5	930.3	377.9	right	393.5
3	674	R	942.2	518.7	1307.7	507.9	946.9	413.6	right	365.5
3	675	R	939.5	517.1	581.7	516.7	951	462.5	left	-357.8
3	676	R	942.8	536.8	1326.8	535.7	948.3	524.9	right	384
3	677	R	939.5	533.7	1318.2	529.6	910.2	441.6	right	378.7
3	678	R	936.5	533.9	1316.2	527.7	937.5	468.7	right	379.7
3	679	R	935	528.2	554.6	532.9	929.2	453.8	left	-380.4
3	680	R	925.7	537.3	1307.1	538	912.7	510.9	right	381.4
3	681	R	928.6	532.2	546.2	528.4	946.4	478.5	left	-382.4
3	682	R	937.2	521.6	1316.6	512.4	901.4	529.4	right	379.4
3	683	R	931.6	539.7	1314.7	527.4	954.3	496.8	right	383.1
3	684	R	921.2	530.4	532.8	521.7	952.9	514.3	left	-388.4
3	685	R	914.9	547.3	1271.9	525.3	868.4	515.2	right	357
3	686	R	924.2	538.5	602	536.4	1257.9	515	left	-322.2
3	687	R	935.8	576.5	602.5	545.7	919	525.6	left	-333.3
3	688	R	935.5	535.7	1332.5	526.5	878.1	496.2	right	397
3	689	R	937.9	539.8	1341	529.5	952.2	536.7	right	403.1
3	690	R	936.3	543.6	1299.7	539.3	1323.3	523	right	363.4
3	691	R	950.8	542.3	1334.4	521.1	958.7	522.8	right	383.6
3	692	R	922.8	550.2	1300.2	537.8	948.1	511.7	right	377.4
4	693	R	974.2	576.9	644.3	556.1			left	-329.9
4	694	R	944.8	557.8	585.4	532.3	958.1	409.8	left	-359.4
4	695	R	944.6	560.3	1307.1	560.3	944.7	430.1	right	362.5
4	696	R	932.2	547.1	563.2	522.9	940.5	530.9	left	-369
4	697	R	947.7	566.9	611.6	545.1	893.3	464.4	left	-336.1
4	698	R	946.4	554.1	634.1	534.8	911.1	451.1	left	-312.3
4	699	R	949.9	557.5	598.9	554	871.1	514.1	left	-351
4	700	R	930.7	562.1	1340	568.9	921.6	481.2	right	409.3
4	701	R	934.1	586.4	611.6	571.1	945.3	523.9	left	-322.5
4	702	R	932.6	562	593.1	541.8	918.2	491	left	-339.5
4	703	R	941.7	582.7	596.4	556.5	902.1	570.8	left	-345.3
4	704	R	935.1	576.2	560.7	555.5	905.8	568	left	-374.4
4	705	R	925.6	577.9	582.7	548.6	935.2	566.3	left	-342.9
4	706	R	921.4	580.4	1312.3	584.2	891.9	551.7	right	390.9
4	707	R	912.2	582	1290.4	597.7	899	473.2	right	378.2
4	708	R	944.9	571.9	1334.1	575.1	941.6	482.5	right	389.2
4	709	R	927.6	549	583.7	532.6	962.7	580.6	left	-343.9
4	710	R	924.9	555.8	1291	565.1	932.6	552	right	366.1
4	711	R	916.9	550.8	569.6	528.1	925.8	488.9	left	-347.3
4	712	R	913.6	547.3	563.6	513.6	905	515.1	left	-350
4	713	R	917.7	585.4	1300.4	592.2	891.1	509.3	right	382.7
4	714	R	923.9	568.7	586.5	555.3	884.9	552.5	left	-337.4
4	715	R	938.9	550.5	1313	571.2	944.7	540.3	right	374.1
4	716	R	925.7	569.3	574.6	552.6	906.7	523.3	left	-351.1
4	717	R	908.9	585.5	553	559	919.9	546.4	left	-355.9
4	718	R	890.8	562.3	1273.6	577.3	878.8	528.7	right	382.8
4	719	R	902.2	557.1	561.6	539.8	904.6	575.9	left	-340.6
4	720	R	929.6	561.6	1304.2	560.4	902.6	510	right	374.6
4	721	R	908.3	548.9	571.4	531.1	900.9	518.9	left	-336.9
4	722	R	920.7	568.7	561.7	564.2	908.7	538.7	left	-359
4	723	R	913.3	586.5	1318.6	568.5	910.7	541.3	right	405.3
4	724	R	901.2	586.1	542.3	575.6	902.2	531.5	left	-358.9
4	725	R	894.4	586.5	1255.7	587.6	906.1	604.8	right	361.3
4	726	R	902.9	570.8	562.9	544.9	911.1	451.7	left	-340
4	727	R	912.7	579.6	580.6	578.4	869.7	452.6	left	-332.1
4	728	R	907.7	566.3	575.4	569.8	898.1	480.1	left	-332.3
4	729	R	903.6	574.8	562.7	565.5	853.3	577.7	left	-340.9
4	730	R	908.3	563.2	1280.1	567.9	899.8	514.3	right	371.8
4	731	R	912.2	548.2	1316.4	576.3	865.1	508	right	404.2
4	732	R	901.2	556.7	1291.9	556.1	897.4	516.8	right	390.7
4	733	R	902.7	565.6	1272.1	569.7	914.6	460.6	right	369.4
4	734	R	912.4	562.4	1273.2	572.5	900.4	420.4	right	360.8
4	735	R	905.2	589.2	581	579.8	909.9	426.3	left	-324.2
4	736	R	896.5	582	587.7	566.6	902.9	598.8	left	-308.8
4	737	R	895.3	572.6	558.1	544.7	867.4	474.2	left	-337.2
4	738	R	899.8	580.5	560	570.3	881.7	588.3	left	-339.8
4	739	R	890.4	575.9	561.6	564.6	900.3	403.9	left	-328.8
4	740	R	889.9	567.6	1284.3	570.9	895.3	534.2	right	394.4
4	741	R	896.6	577.7	545.3	551.4	873	529.9	left	-351.3
4	742	R	886.2	586.6	558.4	573.5	873.5	492.6	left	-327.8
4	743	R	891	600.9	1271.3	598.2	904.9	523.3	right	380.3
4	744	R	920.1	581.7	574.7	554.4	879.8	431.9	left	-345.4
4	745	R	910.3	578.4	1291.1	592.1	882.3	554.9	right	380.8
4	746	R	901.7	568.1	1286.7	571.9	861.1	489.4	right	385
4	747	R	905.2	566.4	1293.1	580.1	892.1	443	right	387.9
4	748	R	887.5	573.1	1256.9	584.3	907	517.9	right	369.4
4	749	R	893.6	578.2	1271.9	592.7	864.2	546.8	right	378.3
4	750	R	908.1	567	1275.9	577.1	904.6	430.8	right	367.8
4	751	R	886.5	575.5	1254.1	593.4	871	458.4	right	367.6
4	752	R	902.8	553.3	1288.5	565.4	909.8	458.7	right	385.7
4	753	R	916.6	595.2	1301	581	957.4	533.2	right	384.4
4	754	R	903.8	578.2	1290.6	577.3	887	473.2	right	386.8
4	755	R	892.9	588.8	1285.5	597.8	934.3	606.7	right	392.6
4	756	R	893.1	567.4	1288.4	570.9	891.8	543.6	right	395.3
4	757	R	901.9	529.5	1287.2	545.5	936.7	584.3	right	385.3
4	758	R	897.6	556.9	1297.1	584.2	950.6	528	right	399.5
4	759	R	884.5	572.1	1279.6	587	880.6	524.8	right	395.1
4	760	R	890.5	577.1	531.1	562.2	895.9	424.2	left	-359.4
4	761	R	891.2	559.6	1268	563.7	890.1	493.5	right	376.8
4	762	R	898.2	585.2	1290.1	591.8	894.5	487.8	right	391.9
4	763	R	888.2	570.8	525.6	557.6	1273	584.4	left	-362.6
4	764	R	880.1	578	522.2	558.3	846.3	578.3	left	-357.9
4	765	R	880.5	559.9	1269.4	556.8	848.7	577.1	right	388.9
4	766	R	889.1	570.9	1281.3	567	887.1	585.1	right	392.2
4	767	R	874.3	560.9	502.4	556	871.9	525	left	-371.9
4	768	R	870.1	541.4	1258.1	554.9	837.2	539.9	right	388
4	769	R	866.8	571.6	541.8	537	871.6	405.3	left	-325
4	770	R	875	589.4	1283.6	587	871.9	509.8	right	408.6
4	771	R	893.3	573.1	1280	584	887.6	468.3	right	386.7
4	772	R	886.9	578.8	1268.4	588.4	918.7	421.9	right	381.5
4	773	R	908.7	581.7	542.1	550.3	894.9	556.9	left	-366.6
4	774	R	890.1	589.9	580.1	555.3	863.5	456.3	left	-310
4	775	R	903.6	562.5	1278.7	562.5	906.7	548.6	right	375.1
4	776	R	889.4	557.6	1279.2	558.6	884.4	425.9	right	389.8
4	777	R	909.5	550.8	1283.4	554.7	915.5	525.3	right	373.9
4	778	R	904.3	572.3	1303.7	570.2	893.3	482.8	right	399.4
4	779	R	902.4	568.6	562.4	536.8	894.9	510.8	left	-340
4	780	R	895.7	562	553.9	541.5	858	549.3	left	-341.8
4	781	R	913.1	560.8	1289.9	564.2	857.8	536.3	right	376.8
4	782	R	906.2	570.1	566.9	537.6	892.2	466.7	left	-339.3
4	783	R	893	577.3	559.7	566.3	881.8	462.8	left	-333.3
4	784	R	890.5	586.1	567.7	543.6	867.3	523.5	left	-322.8
4	785	R	901.7	566.6	564	533.2	859.9	475.7	left	-337.7
4	786	R	912.1	579.7	1319.5	603.7	897.8	469.7	right	407.4
4	787	R	892.9	568.9	1276.1	560.4	898.2	558	right	383.2
4	788	R	919.8	578.9	1319.4	560.7	929.8	527.1	right	399.6
4	789	R	906	544.4	1267.8	534.2	894.2	470.2	right	361.8
4	790	R	912.7	550.8	563.3	530.3	916.9	449.8	left	-349.4
4	791	R	915.2	555.3	1293.4	548.4	884.5	408.8	right	378.2
4	792	R	898	565.9	1257.5	559.3	911.9	573.4	right	359.5
4	793	R	917.4	572.5	555.6	542.7	888.9	453.6	left	-361.8
4	794	R	927.6	556.6	574.2	523.3	904.3	497	left	-353.4
4	795	R	914.1	573.2	585.9	550.8	906.7	451.3	left	-328.2
4	796	R	937.7	571.9	1307.7	579.8	902.4	581.1	right	370
4	797	R	912.4	562.6	552.2	536.4	915.5	534.8	left	-360.2
4	798	R	910.1	577.6	576	552.9	897.4	488.8	left	-334.1
4	799	R	918.6	591	1296	579.5	905.6	557	right	377.4
4	800	R	923.2	589.4	605.6	560.7	907.7	558.2	left	-317.6
4	801	R	925.8	589.5	1283.9	577.2	896.7	586.5	right	358.1
4	802	R	920.5	580.7	574.3	584.2	936.3	586.4	left	-346.2
4	803	R	907.6	556.9	1294.3	555.9	915	551.6	right	386.7
4	804	R	942.3	576.9	1316.3	566.3	899.4	505.6	right	374
4	805	R	924.2	547.7	599.5	513.2	916.1	469	left	-324.7
4	806	R	923.7	572.3	581.3	538.1	913.4	588.5	left	-342.4
4	807	R	910.9	560.9	568.8	544.9	904.9	527	left	-342.1
4	808	R	920.5	556.5	1273.4	559.7	889	521	right	352.9
4	809	R	933.6	551.3	1302.7	550.2	935.1	539.2	right	369.1
4	810	R	931.6	542.9	1309	535.2	896.3	362.5	right	377.4
4	811	R	932.5	553.6	1291.9	539.2	925	454.2	right	359.4
4	812	R	930.1	572	1317.2	568.2	919.4	478	right	387.1
4	813	R	911.2	585.9	572.9	587	900.9	469.2	left	-338.3
4	814	R	887.2	584.2	1274.1	589.5	894.4	567.3	right	386.9
4	815	R	904.2	577.1	1297.8	598.3	897.8	556	right	393.6
4	816	R	890.7	581.7	542.2	568.8	910	529.9	left	-348.5
4	817	R	899.7	577.7	1291.1	587.2	877.2	546.1	right	391.4
4	818	R	895.6	581.2	1287	589.6	913.8	562.9	right	391.4
4	819	R	894.4	588.5	1278.3	599	872.9	532	right	383.9
4	820	R	894.5	572.4	1264.2	592.7	939.1	509.5	right	369.7
4	821	R	895.7	591.1	535.7	572.5	858.1	457.7	left	-360
4	822	R	890.5	591.4	568	580.7	865.1	510.9	left	-322.5
4	823	R	908.8	569.6	1297.2	567.6	869.2	539.1	right	388.4
4	824	R	888	566.7	546.8	558.8	958.6	552.3	left	-341.2
4	825	R	880.5	589.8	1263.5	586.6	516.7	550.6	right	383
4	826	R	881.5	583.6	1269.8	584.4	1256.6	574.7	right	388.3
4	827	R	889.1	588.3	1276.4	598.7	864.9	544.5	right	387.3
4	828	R	897.3	585.7	1275.7	581.5	1268.2	588.6	right	378.4
4	829	R	898.7	567.1	1287.2	577.3	901.5	518	right	388.5
4	830	R	903.6	591.1	551.2	573.3	934.8	489.8	left	-352.4
4	831	R	928.3	574.1	587.8	549.8	892.1	569.9	left	-340.5
4	832	R	914.1	569	1314	559.6	915.4	556.7	right	399.9
4	833	R	926.3	574.4	1286.8	559.1	888.2	516.3	right	360.5
4	834	R	930.6	561.4	1300.5	567.1	920.4	499.5	right	369.9
4	835	R	910.4	576.6	590.4	541.6	928.6	507.6	left	-320
4	836	R	905.2	596.8	1290.5	601.3	866	508	right	385.3
4	837	R	889.5	598.4	1247.1	600	904.3	587.4	right	357.6
4	838	R	914.6	585.1	562.9	571.1	900.1	477	left	-351.7
4	839	R	908.2	579.2	1267.6	578.2	900.1	536.9	right	359.4
4	840	R	908	580.9	1274.2	593.9	907.1	533.9	right	366.2
4	841	R	915.8	598	573.2	577.8	947.7	615.3	left	-342.6
4	842	R	918.3	585	568.9	575.5	914.4	615.5	left	-349.4
4	843	R	933.5	568.4	575.3	564.4	930.6	514.9	left	-358.2
4	844	R	940.3	577.2	571.9	577.9	915.2	467.3	left	-368.4
4	845	R	907.7	588.5	526.5	570.3	924.2	583.4	left	-381.2
4	846	R	908.4	585.9	518.2	573.5	888.3	506.4	left	-390.2
4	847	R	917	584.7	567.4	571.7	907.5	489.1	left	-349.6
4	848	R	925.2	558.7	579.9	543.6	896.8	575.3	left	-345.3
4	849	R	921.9	564	1302.5	589.2	903.2	457.5	right	380.6
4	850	R	919.9	571.5	1286.8	619.1	920.6	505.5	right	366.9
4	851	R	937.6	571	1310.8	587.5	912.1	494.2	right	373.2
4	852	R	940.6	559.8	674.6	545.8	897.2	549.4	left	-266
4	853	R	912.2	557.9	1321	587.8	911.1	478.1	right	408.8
4	854	R	924.8	567	611.8	540.1	898.2	471.7	left	-313
4	855	R	927.1	575	1307.8	575.7	910.5	450.4	right	380.7
4	856	R	918.3	580.2	1310.2	579.7	932	442.5	right	391.9
4	857	R	921.7	602.1	1281.7	597.9	919.2	559.4	right	360
4	858	R	909.4	573.1	582.6	544.2	911.4	526.7	left	-326.8
4	859	R	912	574.2	590.2	545.8	907.7	515.2	left	-321.8
4	860	R	916.3	578.9	579.4	552.2	908	538.5	left	-336.9
4	861	R	917.2	583.9	605	560.6	905.2	504.8	left	-312.2
4	862	R	919.7	575.8	1323.3	568.3	895.3	427.4	right	403.6
4	863	R	931.9	526.9	600.6	512.7	929.4	494.8	left	-331.3
4	864	R	934	574.1	581.9	549.6	911.7	477.9	left	-352.1
4	865	R	920.5	551.5	1288.7	560.1	917.6	428.9	right	368.2
4	866	R	922.7	586.2	1298.2	582	888.4	453.7	right	375.5
4	867	R	918.2	557.5	1280.6	564.8	877	479.2	right	362.4
4	868	R	903.9	577.1	564.4	581.2	936.3	565.6	left	-339.5
4	869	R	914.5	574.2	560.2	553	892.2	435.9	left	-354.3
4	870	R	910.2	577.2	571.6	544.6	886.5	473.3	left	-338.6
4	871	R	915.9	561.9	1289.8	559.9	884	450	right	373.9
4	872	R	911.3	575	1308.7	586.5	881.3	515.3	right	397.4
4	873	R	917.7	577.7	1293.5	587.3	902.6	520.4	right	375.8
4	874	R	893.4	590	1272.2	581.1	896.9	562.6	right	378.8
4	875	R	860.6	581.5	1198.7	581.9	893.1	585.7	right	338.1
4	876	R	887.7	573	1263.4	569.4	846.5	483.9	right	375.7
4	877	R	902	562.4	515.1	540.8	855.3	438.7	left	-386.9
4	878	R	881.7	580.5	1284.1	585.9	865.7	515.8	right	402.4
4	879	R	896.4	572.5	532.6	559.7	869	573.3	left	-363.8
4	880	R	893.5	559.4	1282.6	561.9	885.6	515.9	right	389.1
4	881	R	916.5	554.2	1294.4	579.1	894.9	548.9	right	377.9
4	882	R	879.6	604.6	1222.9	597.5	903.3	475.6	right	343.3
4	883	R	894.2	591.2	1225.6	582.2	896	443.5	right	331.4
4	884	R	897.6	564	1266.1	555.2	869.6	539.9	right	368.5
4	885	R	890.4	589.2	543.7	567	916.5	566	left	-346.7
4	886	R	899	565	538.3	545	869.4	538.5	left	-360.7
4	887	R	883	590.5	1254.9	589.5	882.9	553.2	right	371.9
4	888	R	894.4	580.1	1292	589.2	859.6	600.8	right	397.6
4	889	R	903	563.4	1259.8	545.7	851.1	480.5	right	356.8
4	890	R	886.4	584.1	525.3	574.1	887.6	459.9	left	-361.1
4	891	R	888.6	587.3	1292.3	592.5	897.9	466.1	right	403.7
4	892	R	885.6	583.3	1278.2	588.7	878.1	521.5	right	392.6
4	893	R	901.3	589	1276.6	605.2	876.7	534.1	right	375.3
4	894	R	904	577.6	1286.8	596.2	901.1	566.8	right	382.8
4	895	R	892.4	596.3	1279.5	596.6	895.9	509.1	right	387.1
4	896	R	918.5	594.1	565.7	575.8	889.5	535.4	left	-352.8
4	897	R	918.6	592.8	1293.9	605.6	874.9	423	right	375.3
4	898	R	901.1	564.7	1280.1	579.8	860.8	422.5	right	379
4	899	R	917.8	591.1	1281.5	602.6	856.9	443.1	right	363.7
4	900	R	910.6	581.1	1299	583	868.9	528.7	right	388.4
4	901	R	913.6	599.5	1270.2	614	903.6	519.1	right	356.6
4	902	R	916.1	586.8	1330.7	591	902.9	432	right	414.6
4	903	R	902	584	1245.9	599.4	911.4	360.5	right	343.9
4	904	R	901.2	577	1293	597.2	872.4	479.4	right	391.8
4	905	R	895	617.8	533.5	583.6	835.5	539.5	left	-361.5
4	906	R	897.4	598.3	1300.6	600.5	896	509.5	right	403.2
4	907	R	901.9	580.6	1296	613.7	891.6	597.5	right	394.1
4	908	R	933.9	598	1321.9	609.3	887.4	478.7	right	388
4	909	R	926.8	590.3	1315	605.4	926.8	538.7	right	388.2
4	910	R	912.3	603.5	1054.2	612.8	867.1	556	right	141.9
4	911	R	918	592.6	1306.2	607.5	915.3	574	right	388.2
4	912	R	897	594.5	1295.5	607.7	883.3	520.8	right	398.5
4	913	R	896	593.1	1310.4	603.5	885.5	515.2	right	414.4
4	914	R	891.1	583.6	1290	596.1	879.1	506.5	right	398.9
4	915	R	893.7	613.4	1291.6	632.5	882.7	452.6	right	397.9
4	916	R	898.8	593.3	1267.2	595.9	894.8	371.6	right	368.4
4	917	R	923.4	571.2	1318.7	577	901.2	390.5	right	395.3
4	918	R	907.8	568.3	541.9	547	914.3	428.2	left	-365.9
4	919	R	897.7	575.5	560.7	541.4	877.4	523.4	left	-337
4	920	R	910.7	587.3	546.5	558.2	905.3	478.7	left	-364.2
4	921	R	917.3	590.3	1288.1	583.9	546.1	533.6	right	370.8
4	922	R	916	595.2	1289.5	584.9	912.7	467.4	right	373.5
4	923	R	920.7	582	573.3	555.6	916.3	473.6	left	-347.4
