# Supplementary material for: Rapid modulation of choice behavior by ultrasound on the human frontal eye fields
Source: Nat Commun. 2026 Feb 20;17:2966. doi: 10.1038/s41467-026-69854-7 (PMC13035901; doi:10.1038/s41467-026-69854-7)
Supplement: Supplementary file 4 — Source Data [file 41467_2026_69854_MOESM4_ESM.zip › SourceData/SourceData_Fig6A.xlsx]

## Sheet: Sheet1
participant	sham_group	saccFirst_dir_b
sub-001	left_FEF_sham	0.377778
sub-001	left_M1_sham	0.47619
sub-001	right_FEF_sham	0.5
sub-001	right_M1_sham	0.458333
sub-001	sham_sham	0.486486
sub-002	left_FEF_sham	0.50495
sub-002	left_M1_sham	0.463415
sub-002	right_FEF_sham	0.523256
sub-002	right_M1_sham	0.553191
sub-002	sham_sham	0.493506
sub-003	left_FEF_sham	0.53012
sub-003	left_M1_sham	0.392857
sub-003	right_FEF_sham	0.458824
sub-003	right_M1_sham	0.544444
sub-003	sham_sham	0.539394
sub-004	left_FEF_sham	0.416667
sub-004	left_M1_sham	0.436782
sub-004	right_FEF_sham	0.337209
sub-004	right_M1_sham	0.333333
sub-004	sham_sham	0.455782
sub-005	left_FEF_sham	0.458824
sub-005	left_M1_sham	0.467742
sub-005	right_FEF_sham	0.505882
sub-005	right_M1_sham	0.557143
sub-005	sham_sham	0.466667
sub-006	left_FEF_sham	0.487179
sub-006	left_M1_sham	0.443038
sub-006	right_FEF_sham	0.54902
sub-006	right_M1_sham	0.597826
sub-006	sham_sham	0.54375
sub-007	left_FEF_sham	0.486842
sub-007	left_M1_sham	0.465909
sub-007	right_FEF_sham	0.55
sub-007	right_M1_sham	0.546512
sub-007	sham_sham	0.544304
sub-008	left_FEF_sham	0.588889
sub-008	left_M1_sham	0.589474
sub-008	right_FEF_sham	0.406977
sub-008	right_M1_sham	0.468354
sub-008	sham_sham	0.531646
sub-009	left_FEF_sham	0.443182
sub-009	left_M1_sham	0.511111
sub-009	right_FEF_sham	0.588235
sub-009	right_M1_sham	0.45977
sub-009	sham_sham	0.52
sub-010	left_FEF_sham	0.510417
sub-010	left_M1_sham	0.419753
sub-010	right_FEF_sham	0.6375
sub-010	right_M1_sham	0.565217
sub-010	sham_sham	0.446667
sub-011	left_FEF_sham	0.561798
sub-011	left_M1_sham	0.506024
sub-011	right_FEF_sham	0.564706
sub-011	right_M1_sham	0.516129
sub-011	sham_sham	0.544872
sub-012	left_FEF_sham	0.52439
sub-012	left_M1_sham	0.466667
sub-012	right_FEF_sham	0.463918
sub-012	right_M1_sham	0.435294
sub-012	sham_sham	0.4
sub-013	left_FEF_sham	0.423077
sub-013	left_M1_sham	0.494382
sub-013	right_FEF_sham	0.542553
sub-013	right_M1_sham	0.526316
sub-013	sham_sham	0.475
sub-014	left_FEF_sham	0.607595
sub-014	left_M1_sham	0.37931
sub-014	right_FEF_sham	0.444444
sub-014	right_M1_sham	0.435897
sub-014	sham_sham	0.490323
sub-015	left_FEF_sham	0.45679
sub-015	left_M1_sham	0.542553
sub-015	right_FEF_sham	0.478723
sub-015	right_M1_sham	0.564706
sub-015	sham_sham	0.522581
sub-016	left_FEF_sham	0.548387
sub-016	left_M1_sham	0.517241
sub-016	right_FEF_sham	0.510638
sub-016	right_M1_sham	0.563218
sub-016	sham_sham	0.406897
sub-017	left_FEF_sham	0.488636
sub-017	left_M1_sham	0.488636
sub-017	right_FEF_sham	0.625
sub-017	right_M1_sham	0.636364
sub-017	sham_sham	0.507042
sub-018	left_FEF_sham	0.402174
sub-018	left_M1_sham	0.560976
sub-018	right_FEF_sham	0.493671
sub-018	right_M1_sham	0.556962
sub-018	sham_sham	0.493333
sub-019	left_FEF_sham	0.383721
sub-019	left_M1_sham	0.447059
sub-019	right_FEF_sham	0.471264
sub-019	right_M1_sham	0.402597
sub-019	sham_sham	0.526946
sub-020	left_FEF_sham	0.476744
sub-020	left_M1_sham	0.444444
sub-020	right_FEF_sham	0.511905
sub-020	right_M1_sham	0.581818
sub-020	sham_sham	0.56
sub-021	left_FEF_sham	0.571429
sub-021	left_M1_sham	0.457831
sub-021	right_FEF_sham	0.44186
sub-021	right_M1_sham	0.478873
sub-021	sham_sham	0.542254
sub-022	left_FEF_sham	0.527473
sub-022	left_M1_sham	0.474747
sub-022	right_FEF_sham	0.532609
sub-022	right_M1_sham	0.481481
sub-022	sham_sham	0.492958
sub-023	left_FEF_sham	0.505882
sub-023	left_M1_sham	0.477273
sub-023	right_FEF_sham	0.489796
sub-023	right_M1_sham	0.534091
sub-023	sham_sham	0.448718
sub-024	left_FEF_sham	0.346154
sub-024	left_M1_sham	0.457447
sub-024	right_FEF_sham	0.347826
sub-024	right_M1_sham	0.390244
sub-024	sham_sham	0.421384
sub-025	left_FEF_sham	0.4625
sub-025	left_M1_sham	0.45977
sub-025	right_FEF_sham	0.51087
sub-025	right_M1_sham	0.423529
sub-025	sham_sham	0.448485
sub-026	left_FEF_sham	0.493976
sub-026	left_M1_sham	0.53012
sub-026	right_FEF_sham	0.606742
sub-026	right_M1_sham	0.510638
sub-026	sham_sham	0.526627
sub-027	left_FEF_sham	0.467532
sub-027	left_M1_sham	0.428571
sub-027	right_FEF_sham	0.478873
sub-027	right_M1_sham	0.453125
sub-027	sham_sham	0.479339
sub-029	left_FEF_sham	0.34375
sub-029	left_M1_sham	0.39759
sub-029	right_FEF_sham	0.466667
sub-029	right_M1_sham	0.480392
sub-029	sham_sham	0.34
sub-030	left_FEF_sham	0.480519
sub-030	left_M1_sham	0.604938
sub-030	right_FEF_sham	0.6125
sub-030	right_M1_sham	0.575
sub-030	sham_sham	0.542857
sub-033	left_FEF_sham	0.546667
sub-033	left_M1_sham	0.545455
sub-033	right_FEF_sham	0.510417
sub-033	right_M1_sham	0.602041
sub-033	sham_sham	0.481013
sub-034	left_FEF_sham	0.5
sub-034	left_M1_sham	0.518519
sub-034	right_FEF_sham	0.55102
sub-034	right_M1_sham	0.574468
sub-034	sham_sham	0.559211
sub-035	left_FEF_sham	0.515789
sub-035	left_M1_sham	0.548387
sub-035	right_FEF_sham	0.607143
sub-035	right_M1_sham	0.525
sub-035	sham_sham	0.579882
sub-037	left_FEF_sham	0.48913
sub-037	left_M1_sham	0.509434
sub-037	right_FEF_sham	0.433735
sub-037	right_M1_sham	0.481013
sub-037	sham_sham	0.493243
sub-038	left_FEF_sham	0.546392
sub-038	left_M1_sham	0.397849
sub-038	right_FEF_sham	0.477778
sub-038	right_M1_sham	0.561798
sub-038	sham_sham	0.5
sub-039	left_FEF_sham	0.389474
sub-039	left_M1_sham	0.363636
sub-039	right_FEF_sham	0.551282
sub-039	right_M1_sham	0.472527
sub-039	sham_sham	0.448718
