# Supplementary material for: Rapid modulation of choice behavior by ultrasound on the human frontal eye fields
Source: Nat Commun. 2026 Feb 20;17:2966. doi: 10.1038/s41467-026-69854-7 (PMC13035901; doi:10.1038/s41467-026-69854-7)
Supplement: Supplementary file 4 — Source Data [file 41467_2026_69854_MOESM4_ESM.zip › SourceData/SourceData_SupplFig11.xlsx]

## Sheet: Sheet1
participant	FEF_GABA_fiterror	M1_GABA_fiterror	FEF_FWHM	M1_FWHM	FEF_SNR	M1_SNR
sub-002	13.721	7.67045	7.52187	7.51408	213.223	160.348
sub-003	12.9197	10.4238	7.38177	8.98593	166.679	168.913
sub-004	7.7064	15.0106	7.31971	7.58886	179.274	271.532
sub-005	10.7283	17.3571	9.45485	7.49021	109.921	146.876
sub-006	8.50266	14.007	7.92474	7.69147	290.547	231.812
sub-007	12.1286	12.2046	8.67909	8.21035	163.722	173.233
sub-008	6.95845		8.48272		198.722
sub-009	8.12436	9.30912	7.12317	8.27064	222.867	195.115
sub-010	8.8782	10.5693	8.30852	7.67632	141.943	251.265
sub-011	9.69819	6.5308	9.18774	8.87613	140.837	139.855
sub-012	8.88992	13.0138	8.87408	7.88843	198.142	201.134
sub-013	10.5534	9.15289	8.24226	7.94433	203.211	184.929
sub-016	10.3544	7.47551	10.8602	7.76474	110.812	191.071
sub-018	9.66124	15.0532	8.2844	7.72724	165.49	220.273
sub-019	5.99246	11.3442	8.15638	8.05927	183.679	222.378
sub-020	7.33369	6.85125	6.99652	7.56411	226.628	207.516
sub-021	10.2948	7.36267	10.6404	7.53194	140.51	233.1
sub-022	9.73874	8.27704	7.73714	7.79278	170.226	230.015
sub-023	11.6526	7.76115	8.08944	8.30999	252.75	297.718
sub-024	9.69065	6.84685	7.68241	8.67299	221.973	238.602
sub-025	10.3367	7.71624	7.53359	8.3006	218.275	275.241
sub-026	11.0863	10.4264	8.32081	11.2795	281.509	185.957
sub-034	9.63381	6.13435	7.94514	9.00582	122.048	165.526
sub-037	9.88773	11.3408	7.42448	7.8634	247.693	293.563
sub-038	12.8107	6.82333	8.94535	9.56298	190.206	159.952
