# Supplementary material for: Rapid modulation of choice behavior by ultrasound on the human frontal eye fields
Source: Nat Commun. 2026 Feb 20;17:2966. doi: 10.1038/s41467-026-69854-7 (PMC13035901; doi:10.1038/s41467-026-69854-7)
Supplement: Supplementary file 4 — Source Data [file 41467_2026_69854_MOESM4_ESM.zip › SourceData/SourceData_SupplFig4.xlsx]

## Sheet: Sheet1
participant	condition	delay	saccFirst_dir_b
sub-001	left FEF	-200	0
sub-001	left FEF	-175	0
sub-001	left FEF	-167	0
sub-001	left FEF	-158	0
sub-001	left FEF	-150	0
sub-001	left FEF	-133	0
sub-001	left FEF	-125	0
sub-001	left FEF	-117	0
sub-001	left FEF	-108	0
sub-001	left FEF	-100	0
sub-001	left FEF	-92	0
sub-001	left FEF	-83	0
sub-001	left FEF	-75	0
sub-001	left FEF	-67	0
sub-001	left FEF	-58	0.25
sub-001	left FEF	-50	0.25
sub-001	left FEF	-42	0
sub-001	left FEF	-33	0
sub-001	left FEF	-25	0
sub-001	left FEF	-17	0.75
sub-001	left FEF	-8	0.25
sub-001	left FEF	0	0
sub-001	left FEF	8	0.6
sub-001	left FEF	17	0.666667
sub-001	left FEF	25	0.6
sub-001	left FEF	33	0.5
sub-001	left FEF	42	0.75
sub-001	left FEF	50	0.833333
sub-001	left FEF	58	1
sub-001	left FEF	67	1
sub-001	left FEF	75	1
sub-001	left FEF	83	1
sub-001	left FEF	92	1
sub-001	left FEF	100	1
sub-001	left FEF	108	1
sub-001	left FEF	117	1
sub-001	left FEF	125	1
sub-001	left FEF	133	1
sub-001	left FEF	142	1
sub-001	left FEF	150	1
sub-001	left FEF	158	1
sub-001	left FEF	167	1
sub-001	left FEF	175	1
sub-001	left FEF	183	1
sub-001	left FEF	200	1
sub-001	left M1	-200	0
sub-001	left M1	-192	0
sub-001	left M1	-183	0
sub-001	left M1	-175	0
sub-001	left M1	-167	0
sub-001	left M1	-158	0
sub-001	left M1	-150	0
sub-001	left M1	-142	0
sub-001	left M1	-125	0
sub-001	left M1	-117	0
sub-001	left M1	-108	0
sub-001	left M1	-100	0
sub-001	left M1	-92	0
sub-001	left M1	-83	0
sub-001	left M1	-75	0
sub-001	left M1	-67	0
sub-001	left M1	-58	0
sub-001	left M1	-50	0
sub-001	left M1	-42	0.333333
sub-001	left M1	-33	0
sub-001	left M1	-25	0.333333
sub-001	left M1	-17	0.25
sub-001	left M1	-8	0.333333
sub-001	left M1	0	0.333333
sub-001	left M1	8	0.333333
sub-001	left M1	17	0.5
sub-001	left M1	25	0.6
sub-001	left M1	33	1
sub-001	left M1	42	1
sub-001	left M1	50	1
sub-001	left M1	58	1
sub-001	left M1	67	1
sub-001	left M1	83	1
sub-001	left M1	92	1
sub-001	left M1	100	1
sub-001	left M1	108	1
sub-001	left M1	117	1
sub-001	left M1	125	1
sub-001	left M1	133	1
sub-001	left M1	142	1
sub-001	left M1	158	1
sub-001	left M1	183	1
sub-001	left M1	192	1
sub-001	left M1	200	1
sub-001	right FEF	-200	0
sub-001	right FEF	-192	0
sub-001	right FEF	-183	0
sub-001	right FEF	-167	0
sub-001	right FEF	-158	0
sub-001	right FEF	-150	0
sub-001	right FEF	-142	0
sub-001	right FEF	-125	0
sub-001	right FEF	-117	0
sub-001	right FEF	-108	0
sub-001	right FEF	-100	0
sub-001	right FEF	-92	0
sub-001	right FEF	-83	0
sub-001	right FEF	-67	0
sub-001	right FEF	-58	0
sub-001	right FEF	-50	0
sub-001	right FEF	-42	0
sub-001	right FEF	-33	0.166667
sub-001	right FEF	-25	0
sub-001	right FEF	-17	0.333333
sub-001	right FEF	-8	0
sub-001	right FEF	0	0
sub-001	right FEF	8	0.2
sub-001	right FEF	17	0.333333
sub-001	right FEF	25	0.333333
sub-001	right FEF	33	0.4
sub-001	right FEF	42	1
sub-001	right FEF	50	1
sub-001	right FEF	58	1
sub-001	right FEF	67	1
sub-001	right FEF	75	1
sub-001	right FEF	83	1
sub-001	right FEF	92	1
sub-001	right FEF	100	1
sub-001	right FEF	108	1
sub-001	right FEF	117	1
sub-001	right FEF	125	1
sub-001	right FEF	142	1
sub-001	right FEF	150	1
sub-001	right FEF	158	1
sub-001	right FEF	167	1
sub-001	right FEF	183	1
sub-001	right FEF	192	1
sub-001	right FEF	200	1
sub-001	right M1	-200	0
sub-001	right M1	-192	0
sub-001	right M1	-183	0
sub-001	right M1	-175	0
sub-001	right M1	-167	0
sub-001	right M1	-142	0
sub-001	right M1	-133	0
sub-001	right M1	-125	0
sub-001	right M1	-117	0
sub-001	right M1	-108	0
sub-001	right M1	-100	0
sub-001	right M1	-92	0
sub-001	right M1	-83	0
sub-001	right M1	-75	0
sub-001	right M1	-67	0
sub-001	right M1	-58	0.2
sub-001	right M1	-50	0
sub-001	right M1	-42	0.25
sub-001	right M1	-33	0
sub-001	right M1	-25	0.2
sub-001	right M1	-17	0
sub-001	right M1	-8	0.333333
sub-001	right M1	0	0.2
sub-001	right M1	8	0.75
sub-001	right M1	17	0
sub-001	right M1	25	0.666667
sub-001	right M1	33	0.875
sub-001	right M1	42	0.333333
sub-001	right M1	50	1
sub-001	right M1	58	1
sub-001	right M1	67	1
sub-001	right M1	75	1
sub-001	right M1	83	1
sub-001	right M1	92	1
sub-001	right M1	100	1
sub-001	right M1	108	1
sub-001	right M1	117	1
sub-001	right M1	125	1
sub-001	right M1	133	1
sub-001	right M1	142	1
sub-001	right M1	158	1
sub-001	right M1	175	1
sub-001	right M1	183	1
sub-001	right M1	192	1
sub-001	sham	-200	0
sub-001	sham	-192	0
sub-001	sham	-183	0
sub-001	sham	-175	0
sub-001	sham	-167	0
sub-001	sham	-158	0
sub-001	sham	-150	0
sub-001	sham	-142	0
sub-001	sham	-133	0
sub-001	sham	-125	0
sub-001	sham	-117	0
sub-001	sham	-108	0
sub-001	sham	-100	0
sub-001	sham	-92	0
sub-001	sham	-83	0
sub-001	sham	-75	0
sub-001	sham	-67	0
sub-001	sham	-58	0
sub-001	sham	-50	0
sub-001	sham	-42	0.333333
sub-001	sham	-33	0
sub-001	sham	-25	0
sub-001	sham	-17	0.25
sub-001	sham	-8	0.375
sub-001	sham	0	0.444444
sub-001	sham	8	0.428571
sub-001	sham	17	0.5
sub-001	sham	25	0.583333
sub-001	sham	33	0.714286
sub-001	sham	42	0.857143
sub-001	sham	50	0.8
sub-001	sham	58	1
sub-001	sham	67	1
sub-001	sham	75	0.5
sub-001	sham	83	1
sub-001	sham	92	1
sub-001	sham	100	1
sub-001	sham	108	1
sub-001	sham	117	1
sub-001	sham	125	1
sub-001	sham	133	1
sub-001	sham	142	1
sub-001	sham	150	1
sub-001	sham	158	1
sub-001	sham	167	1
sub-001	sham	175	1
sub-001	sham	183	1
sub-001	sham	192	1
sub-001	sham	200	1
sub-002	left FEF	-200	0
sub-002	left FEF	-192	0
sub-002	left FEF	-183	0
sub-002	left FEF	-175	0
sub-002	left FEF	-167	0
sub-002	left FEF	-158	0
sub-002	left FEF	-150	0
sub-002	left FEF	-142	0
sub-002	left FEF	-133	0
sub-002	left FEF	-125	0
sub-002	left FEF	-117	0
sub-002	left FEF	-108	0
sub-002	left FEF	-100	0
sub-002	left FEF	-92	0
sub-002	left FEF	-83	0.25
sub-002	left FEF	-75	0
sub-002	left FEF	-67	0
sub-002	left FEF	-58	0.2
sub-002	left FEF	-50	0.125
sub-002	left FEF	-42	0.6
sub-002	left FEF	-33	0.5
sub-002	left FEF	-25	0.4
sub-002	left FEF	-17	0.8
sub-002	left FEF	-8	0.777778
sub-002	left FEF	0	0.5
sub-002	left FEF	8	0.666667
sub-002	left FEF	17	0.888889
sub-002	left FEF	25	0.777778
sub-002	left FEF	33	0.833333
sub-002	left FEF	42	1
sub-002	left FEF	50	1
sub-002	left FEF	58	1
sub-002	left FEF	67	1
sub-002	left FEF	75	0.8
sub-002	left FEF	83	1
sub-002	left FEF	92	1
sub-002	left FEF	100	0.888889
sub-002	left FEF	108	1
sub-002	left FEF	117	1
sub-002	left FEF	125	1
sub-002	left FEF	133	1
sub-002	left FEF	142	1
sub-002	left FEF	150	1
sub-002	left FEF	158	1
sub-002	left FEF	167	1
sub-002	left FEF	175	1
sub-002	left FEF	183	1
sub-002	left FEF	192	1
sub-002	left FEF	200	1
sub-002	left M1	-200	0
sub-002	left M1	-192	0
sub-002	left M1	-183	0
sub-002	left M1	-175	0
sub-002	left M1	-167	0
sub-002	left M1	-158	0
sub-002	left M1	-150	0
sub-002	left M1	-142	0
sub-002	left M1	-133	0.5
sub-002	left M1	-125	0
sub-002	left M1	-117	0
sub-002	left M1	-108	0
sub-002	left M1	-100	0
sub-002	left M1	-92	0
sub-002	left M1	-83	0.125
sub-002	left M1	-75	0.4
sub-002	left M1	-67	0.25
sub-002	left M1	-58	0.142857
sub-002	left M1	-50	0.111111
sub-002	left M1	-42	0.5
sub-002	left M1	-33	0.142857
sub-002	left M1	-25	0.285714
sub-002	left M1	-17	0.5
sub-002	left M1	-8	0.444444
sub-002	left M1	0	0.75
sub-002	left M1	8	0.333333
sub-002	left M1	17	0.5
sub-002	left M1	25	0.818182
sub-002	left M1	33	0.666667
sub-002	left M1	42	0.571429
sub-002	left M1	50	0.909091
sub-002	left M1	58	0.833333
sub-002	left M1	67	0.857143
sub-002	left M1	75	1
sub-002	left M1	83	1
sub-002	left M1	92	1
sub-002	left M1	100	1
sub-002	left M1	108	1
sub-002	left M1	117	1
sub-002	left M1	125	1
sub-002	left M1	133	1
sub-002	left M1	142	1
sub-002	left M1	158	1
sub-002	left M1	167	1
sub-002	left M1	175	1
sub-002	left M1	183	1
sub-002	left M1	192	1
sub-002	left M1	200	1
sub-002	right FEF	-200	0
sub-002	right FEF	-192	0
sub-002	right FEF	-183	0
sub-002	right FEF	-175	0
sub-002	right FEF	-167	0
sub-002	right FEF	-158	0
sub-002	right FEF	-150	0
sub-002	right FEF	-142	0
sub-002	right FEF	-133	0
sub-002	right FEF	-125	0
sub-002	right FEF	-117	0
sub-002	right FEF	-108	0
sub-002	right FEF	-100	0
sub-002	right FEF	-92	0
sub-002	right FEF	-83	0.166667
sub-002	right FEF	-75	0
sub-002	right FEF	-67	0
sub-002	right FEF	-58	0
sub-002	right FEF	-50	0.25
sub-002	right FEF	-42	0.375
sub-002	right FEF	-33	0.444444
sub-002	right FEF	-25	0.625
sub-002	right FEF	-17	0.285714
sub-002	right FEF	-8	0.75
sub-002	right FEF	0	0.875
sub-002	right FEF	8	0.5
sub-002	right FEF	17	0.8
sub-002	right FEF	25	0.833333
sub-002	right FEF	33	0.857143
sub-002	right FEF	42	0.75
sub-002	right FEF	50	1
sub-002	right FEF	58	0.888889
sub-002	right FEF	67	0.875
sub-002	right FEF	75	0.888889
sub-002	right FEF	83	0.75
sub-002	right FEF	92	0.666667
sub-002	right FEF	100	1
sub-002	right FEF	108	1
sub-002	right FEF	117	1
sub-002	right FEF	125	1
sub-002	right FEF	133	1
sub-002	right FEF	142	1
sub-002	right FEF	150	1
sub-002	right FEF	158	1
sub-002	right FEF	167	1
sub-002	right FEF	175	1
sub-002	right FEF	183	1
sub-002	right FEF	192	1
sub-002	right FEF	200	1
sub-002	right M1	-200	0
sub-002	right M1	-192	0
sub-002	right M1	-183	0
sub-002	right M1	-175	0
sub-002	right M1	-167	0
sub-002	right M1	-158	0
sub-002	right M1	-150	0
sub-002	right M1	-142	0
sub-002	right M1	-133	0
sub-002	right M1	-125	0
sub-002	right M1	-117	0
sub-002	right M1	-108	0.125
sub-002	right M1	-100	0
sub-002	right M1	-92	0
sub-002	right M1	-83	0.2
sub-002	right M1	-75	0
sub-002	right M1	-67	0.1
sub-002	right M1	-58	0.153846
sub-002	right M1	-50	0.4
sub-002	right M1	-42	0.5
sub-002	right M1	-33	0.571429
sub-002	right M1	-25	0.363636
sub-002	right M1	-17	0.666667
sub-002	right M1	-8	0.833333
sub-002	right M1	0	0.363636
sub-002	right M1	8	0.714286
sub-002	right M1	17	0.625
sub-002	right M1	25	0.857143
sub-002	right M1	33	0.5
sub-002	right M1	42	1
sub-002	right M1	50	0.833333
sub-002	right M1	58	1
sub-002	right M1	67	0.8
sub-002	right M1	75	0.875
sub-002	right M1	83	1
sub-002	right M1	92	1
sub-002	right M1	100	1
sub-002	right M1	108	0.833333
sub-002	right M1	117	1
sub-002	right M1	125	1
sub-002	right M1	133	1
sub-002	right M1	142	1
sub-002	right M1	150	1
sub-002	right M1	158	1
sub-002	right M1	167	1
sub-002	right M1	175	1
sub-002	right M1	192	1
sub-002	right M1	200	1
sub-002	sham	-200	0
sub-002	sham	-192	0
sub-002	sham	-183	0
sub-002	sham	-175	0
sub-002	sham	-167	0
sub-002	sham	-158	0
sub-002	sham	-150	0
sub-002	sham	-142	0
sub-002	sham	-133	0
sub-002	sham	-125	0.0909091
sub-002	sham	-117	0
sub-002	sham	-108	0
sub-002	sham	-100	0
sub-002	sham	-92	0
sub-002	sham	-83	0.0625
sub-002	sham	-75	0.272727
sub-002	sham	-67	0.333333
sub-002	sham	-58	0.047619
sub-002	sham	-50	0.181818
sub-002	sham	-42	0.125
sub-002	sham	-33	0.470588
sub-002	sham	-25	0.142857
sub-002	sham	-17	0.25
sub-002	sham	-8	0.3125
sub-002	sham	0	0.555556
sub-002	sham	8	0.785714
sub-002	sham	17	0.769231
sub-002	sham	25	0.809524
sub-002	sham	33	0.714286
sub-002	sham	42	0.631579
sub-002	sham	50	0.714286
sub-002	sham	58	1
sub-002	sham	67	0.923077
sub-002	sham	75	0.846154
sub-002	sham	83	1
sub-002	sham	92	0.888889
sub-002	sham	100	1
sub-002	sham	108	1
sub-002	sham	117	0.875
sub-002	sham	125	1
sub-002	sham	133	1
sub-002	sham	142	1
sub-002	sham	150	1
sub-002	sham	158	1
sub-002	sham	167	1
sub-002	sham	175	1
sub-002	sham	183	1
sub-002	sham	192	1
sub-002	sham	200	1
sub-003	left FEF	-200	0
sub-003	left FEF	-192	0
sub-003	left FEF	-183	0
sub-003	left FEF	-175	0
sub-003	left FEF	-167	0
sub-003	left FEF	-158	0
sub-003	left FEF	-150	0
sub-003	left FEF	-142	0
sub-003	left FEF	-133	0
sub-003	left FEF	-125	0
sub-003	left FEF	-117	0
sub-003	left FEF	-108	0
sub-003	left FEF	-100	0
sub-003	left FEF	-92	0.111111
sub-003	left FEF	-83	0
sub-003	left FEF	-75	0.4
sub-003	left FEF	-67	0.333333
sub-003	left FEF	-58	0
sub-003	left FEF	-50	0
sub-003	left FEF	-42	0
sub-003	left FEF	-33	0.181818
sub-003	left FEF	-25	0.4
sub-003	left FEF	-17	0.375
sub-003	left FEF	-8	0.428571
sub-003	left FEF	0	0.636364
sub-003	left FEF	8	0.8
sub-003	left FEF	17	0.636364
sub-003	left FEF	25	0.666667
sub-003	left FEF	33	0.5
sub-003	left FEF	42	0.875
sub-003	left FEF	50	1
sub-003	left FEF	58	1
sub-003	left FEF	67	1
sub-003	left FEF	75	1
sub-003	left FEF	83	1
sub-003	left FEF	92	1
sub-003	left FEF	100	1
sub-003	left FEF	108	1
sub-003	left FEF	117	1
sub-003	left FEF	125	1
sub-003	left FEF	133	1
sub-003	left FEF	142	1
sub-003	left FEF	150	1
sub-003	left FEF	158	1
sub-003	left FEF	167	1
sub-003	left FEF	175	1
sub-003	left FEF	183	1
sub-003	left FEF	192	1
sub-003	left FEF	200	1
sub-003	left M1	-200	0
sub-003	left M1	-192	0
sub-003	left M1	-183	0
sub-003	left M1	-175	0
sub-003	left M1	-167	0
sub-003	left M1	-158	0
sub-003	left M1	-150	0
sub-003	left M1	-142	0
sub-003	left M1	-133	0
sub-003	left M1	-125	0
sub-003	left M1	-117	0
sub-003	left M1	-108	0
sub-003	left M1	-100	0
sub-003	left M1	-92	0.4
sub-003	left M1	-83	0
sub-003	left M1	-75	0
sub-003	left M1	-67	0
sub-003	left M1	-58	0.111111
sub-003	left M1	-50	0.333333
sub-003	left M1	-42	0.222222
sub-003	left M1	-33	0.384615
sub-003	left M1	-25	0.125
sub-003	left M1	-17	0
sub-003	left M1	-8	0.4
sub-003	left M1	0	0.857143
sub-003	left M1	8	0.666667
sub-003	left M1	17	0.636364
sub-003	left M1	25	1
sub-003	left M1	33	0.666667
sub-003	left M1	42	0.857143
sub-003	left M1	50	0.9
sub-003	left M1	58	1
sub-003	left M1	67	0.875
sub-003	left M1	75	1
sub-003	left M1	83	1
sub-003	left M1	92	1
sub-003	left M1	100	1
sub-003	left M1	108	1
sub-003	left M1	117	1
sub-003	left M1	125	1
sub-003	left M1	133	1
sub-003	left M1	142	1
sub-003	left M1	150	1
sub-003	left M1	158	1
sub-003	left M1	167	1
sub-003	left M1	175	1
sub-003	left M1	183	1
sub-003	left M1	192	1
sub-003	left M1	200	1
sub-003	right FEF	-200	0
sub-003	right FEF	-192	0
sub-003	right FEF	-183	0
sub-003	right FEF	-175	0
sub-003	right FEF	-167	0
sub-003	right FEF	-158	0
sub-003	right FEF	-150	0
sub-003	right FEF	-142	0
sub-003	right FEF	-133	0
sub-003	right FEF	-125	0
sub-003	right FEF	-117	0
sub-003	right FEF	-108	0
sub-003	right FEF	-100	0
sub-003	right FEF	-92	0
sub-003	right FEF	-83	0
sub-003	right FEF	-75	0
sub-003	right FEF	-67	0.0909091
sub-003	right FEF	-58	0.285714
sub-003	right FEF	-50	0.111111
sub-003	right FEF	-42	0.571429
sub-003	right FEF	-33	0.125
sub-003	right FEF	-25	0.375
sub-003	right FEF	-17	0.5
sub-003	right FEF	-8	0.285714
sub-003	right FEF	0	0.7
sub-003	right FEF	8	0.428571
sub-003	right FEF	17	0.625
sub-003	right FEF	25	0.571429
sub-003	right FEF	33	0.777778
sub-003	right FEF	42	1
sub-003	right FEF	50	0.8
sub-003	right FEF	58	0.75
sub-003	right FEF	67	1
sub-003	right FEF	75	0.888889
sub-003	right FEF	83	1
sub-003	right FEF	92	1
sub-003	right FEF	100	1
sub-003	right FEF	108	1
sub-003	right FEF	117	1
sub-003	right FEF	125	1
sub-003	right FEF	133	1
sub-003	right FEF	142	1
sub-003	right FEF	150	1
sub-003	right FEF	158	1
sub-003	right FEF	167	1
sub-003	right FEF	175	1
sub-003	right FEF	183	1
sub-003	right FEF	200	1
sub-003	right M1	-200	0
sub-003	right M1	-192	0
sub-003	right M1	-183	0
sub-003	right M1	-175	0
sub-003	right M1	-167	0
sub-003	right M1	-158	0
sub-003	right M1	-150	0
sub-003	right M1	-142	0
sub-003	right M1	-133	0
sub-003	right M1	-125	0
sub-003	right M1	-117	0
sub-003	right M1	-108	0
sub-003	right M1	-100	0
sub-003	right M1	-92	0
sub-003	right M1	-83	0
sub-003	right M1	-75	0
sub-003	right M1	-67	0
sub-003	right M1	-58	0.285714
sub-003	right M1	-50	0.222222
sub-003	right M1	-42	0
sub-003	right M1	-33	0.333333
sub-003	right M1	-25	0.333333
sub-003	right M1	-17	0.111111
sub-003	right M1	-8	0.272727
sub-003	right M1	0	0.2
sub-003	right M1	8	0.714286
sub-003	right M1	17	0.5
sub-003	right M1	25	0.625
sub-003	right M1	33	0.75
sub-003	right M1	42	0.9
sub-003	right M1	50	0.75
sub-003	right M1	58	1
sub-003	right M1	67	1
sub-003	right M1	75	0.833333
sub-003	right M1	83	0.8
sub-003	right M1	92	1
sub-003	right M1	100	1
sub-003	right M1	108	1
sub-003	right M1	117	1
sub-003	right M1	125	1
sub-003	right M1	133	1
sub-003	right M1	142	1
sub-003	right M1	150	1
sub-003	right M1	158	1
sub-003	right M1	167	1
sub-003	right M1	175	1
sub-003	right M1	183	1
sub-003	right M1	192	1
sub-003	right M1	200	1
sub-003	sham	-200	0
sub-003	sham	-192	0
sub-003	sham	-183	0
sub-003	sham	-175	0
sub-003	sham	-167	0
sub-003	sham	-158	0
sub-003	sham	-150	0
sub-003	sham	-142	0
sub-003	sham	-133	0
sub-003	sham	-125	0.1
sub-003	sham	-117	0
sub-003	sham	-108	0
sub-003	sham	-100	0.1
sub-003	sham	-92	0.1
sub-003	sham	-83	0
sub-003	sham	-75	0.0909091
sub-003	sham	-67	0.111111
sub-003	sham	-58	0.157895
sub-003	sham	-50	0.214286
sub-003	sham	-42	0.0666667
sub-003	sham	-33	0.133333
sub-003	sham	-25	0.466667
sub-003	sham	-17	0.466667
sub-003	sham	-8	0.4
sub-003	sham	0	0.4
sub-003	sham	8	0.538462
sub-003	sham	17	0.526316
sub-003	sham	25	0.454545
sub-003	sham	33	0.705882
sub-003	sham	42	0.909091
sub-003	sham	50	0.875
sub-003	sham	58	0.888889
sub-003	sham	67	1
sub-003	sham	75	1
sub-003	sham	83	1
sub-003	sham	92	1
sub-003	sham	100	1
sub-003	sham	108	1
sub-003	sham	117	1
sub-003	sham	125	1
sub-003	sham	133	1
sub-003	sham	142	1
sub-003	sham	150	1
sub-003	sham	158	1
sub-003	sham	167	1
sub-003	sham	175	1
sub-003	sham	183	1
sub-003	sham	192	1
sub-003	sham	200	1
sub-004	left FEF	-200	0
sub-004	left FEF	-192	0
sub-004	left FEF	-183	0
sub-004	left FEF	-175	0
sub-004	left FEF	-167	1
sub-004	left FEF	-158	0.25
sub-004	left FEF	-150	0
sub-004	left FEF	-142	0
sub-004	left FEF	-133	0.25
sub-004	left FEF	-125	0
sub-004	left FEF	-117	0
sub-004	left FEF	-108	0
sub-004	left FEF	-100	0.125
sub-004	left FEF	-92	0
sub-004	left FEF	-83	0
sub-004	left FEF	-75	0.333333
sub-004	left FEF	-67	0
sub-004	left FEF	-58	0.2
sub-004	left FEF	-50	0
sub-004	left FEF	-42	0.3
sub-004	left FEF	-33	0.1
sub-004	left FEF	-25	0.25
sub-004	left FEF	-17	0.333333
sub-004	left FEF	-8	0.125
sub-004	left FEF	0	0.333333
sub-004	left FEF	8	0
sub-004	left FEF	17	0.8
sub-004	left FEF	25	0.375
sub-004	left FEF	33	0.666667
sub-004	left FEF	42	0.375
sub-004	left FEF	50	0.625
sub-004	left FEF	58	0.833333
sub-004	left FEF	67	0.625
sub-004	left FEF	75	0.75
sub-004	left FEF	83	0.5
sub-004	left FEF	92	0.571429
sub-004	left FEF	100	0.857143
sub-004	left FEF	108	0.714286
sub-004	left FEF	117	1
sub-004	left FEF	125	0.714286
sub-004	left FEF	133	1
sub-004	left FEF	142	1
sub-004	left FEF	150	0.333333
sub-004	left FEF	158	1
sub-004	left FEF	167	1
sub-004	left FEF	175	0.4
sub-004	left FEF	183	1
sub-004	left FEF	192	1
sub-004	left FEF	200	1
sub-004	left M1	-200	0
sub-004	left M1	-192	0
sub-004	left M1	-183	0
sub-004	left M1	-175	0
sub-004	left M1	-167	0
sub-004	left M1	-158	0
sub-004	left M1	-150	0
sub-004	left M1	-142	0
sub-004	left M1	-133	0
sub-004	left M1	-125	0
sub-004	left M1	-117	0
sub-004	left M1	-108	0.166667
sub-004	left M1	-100	0.111111
sub-004	left M1	-92	0
sub-004	left M1	-83	0.2
sub-004	left M1	-75	0.1
sub-004	left M1	-67	0
sub-004	left M1	-58	0.222222
sub-004	left M1	-50	0
sub-004	left M1	-42	0.166667
sub-004	left M1	-33	0.125
sub-004	left M1	-25	0.416667
sub-004	left M1	-17	0.25
sub-004	left M1	-8	0.222222
sub-004	left M1	0	0.428571
sub-004	left M1	8	0.375
sub-004	left M1	17	0.285714
sub-004	left M1	25	0.571429
sub-004	left M1	33	0.333333
sub-004	left M1	42	0.428571
sub-004	left M1	50	0.8
sub-004	left M1	58	0.75
sub-004	left M1	67	0.571429
sub-004	left M1	75	0.625
sub-004	left M1	83	0.8
sub-004	left M1	92	1
sub-004	left M1	100	0.8
sub-004	left M1	108	0.833333
sub-004	left M1	117	1
sub-004	left M1	125	0.8
sub-004	left M1	133	1
sub-004	left M1	142	1
sub-004	left M1	150	1
sub-004	left M1	158	1
sub-004	left M1	167	1
sub-004	left M1	175	1
sub-004	left M1	183	1
sub-004	left M1	192	1
sub-004	left M1	200	0
sub-004	right FEF	-200	0
sub-004	right FEF	-192	0
sub-004	right FEF	-183	0
sub-004	right FEF	-175	0
sub-004	right FEF	-167	0
sub-004	right FEF	-150	0
sub-004	right FEF	-142	0
sub-004	right FEF	-133	0
sub-004	right FEF	-125	0.166667
sub-004	right FEF	-117	0
sub-004	right FEF	-108	0
sub-004	right FEF	-100	0
sub-004	right FEF	-92	0
sub-004	right FEF	-83	0.375
sub-004	right FEF	-75	0.166667
sub-004	right FEF	-67	0
sub-004	right FEF	-58	0
sub-004	right FEF	-50	0.142857
sub-004	right FEF	-42	0
sub-004	right FEF	-33	0.222222
sub-004	right FEF	-25	0.5
sub-004	right FEF	-17	0.166667
sub-004	right FEF	-8	0.25
sub-004	right FEF	0	0.25
sub-004	right FEF	8	0.5
sub-004	right FEF	17	0.0909091
sub-004	right FEF	25	0
sub-004	right FEF	33	0.555556
sub-004	right FEF	42	0.6
sub-004	right FEF	50	0.428571
sub-004	right FEF	58	0.666667
sub-004	right FEF	67	0.857143
sub-004	right FEF	75	0.5
sub-004	right FEF	83	1
sub-004	right FEF	92	1
sub-004	right FEF	100	0.714286
sub-004	right FEF	108	0.833333
sub-004	right FEF	117	0.875
sub-004	right FEF	125	0.666667
sub-004	right FEF	133	1
sub-004	right FEF	150	1
sub-004	right FEF	158	1
sub-004	right FEF	167	0
sub-004	right FEF	175	1
sub-004	right FEF	183	1
sub-004	right FEF	192	1
sub-004	right FEF	200	1
sub-004	right M1	-200	0
sub-004	right M1	-192	0
sub-004	right M1	-175	0
sub-004	right M1	-167	0
sub-004	right M1	-158	0
sub-004	right M1	-150	0
sub-004	right M1	-142	0
sub-004	right M1	-133	0
sub-004	right M1	-125	0
sub-004	right M1	-117	0
sub-004	right M1	-108	0
sub-004	right M1	-100	0.25
sub-004	right M1	-92	0
sub-004	right M1	-83	0
sub-004	right M1	-75	0
sub-004	right M1	-67	0.25
sub-004	right M1	-58	0.25
sub-004	right M1	-50	0.25
sub-004	right M1	-42	0.285714
sub-004	right M1	-33	0.2
sub-004	right M1	-25	0.142857
sub-004	right M1	-17	0.181818
sub-004	right M1	-8	0.0833333
sub-004	right M1	0	0.285714
sub-004	right M1	8	0.333333
sub-004	right M1	17	0.5
sub-004	right M1	25	0.666667
sub-004	right M1	33	0.625
sub-004	right M1	42	0.25
sub-004	right M1	50	0.5
sub-004	right M1	58	0.875
sub-004	right M1	67	0.625
sub-004	right M1	75	1
sub-004	right M1	83	0.5
sub-004	right M1	92	0.75
sub-004	right M1	100	0.875
sub-004	right M1	108	1
sub-004	right M1	117	1
sub-004	right M1	125	0.875
sub-004	right M1	133	1
sub-004	right M1	150	1
sub-004	right M1	158	1
sub-004	right M1	167	1
sub-004	right M1	175	1
sub-004	right M1	183	1
sub-004	right M1	192	0.8
sub-004	right M1	200	1
sub-004	sham	-200	0
sub-004	sham	-192	0.142857
sub-004	sham	-183	0
sub-004	sham	-175	0.25
sub-004	sham	-167	0
sub-004	sham	-158	0
sub-004	sham	-150	0
sub-004	sham	-142	0
sub-004	sham	-133	0
sub-004	sham	-125	0
sub-004	sham	-117	0.125
sub-004	sham	-108	0.05
sub-004	sham	-100	0.1
sub-004	sham	-92	0.230769
sub-004	sham	-83	0
sub-004	sham	-75	0.230769
sub-004	sham	-67	0
sub-004	sham	-58	0.0714286
sub-004	sham	-50	0.1
sub-004	sham	-42	0
sub-004	sham	-33	0.277778
sub-004	sham	-25	0.411765
sub-004	sham	-17	0.153846
sub-004	sham	-8	0.266667
sub-004	sham	0	0.235294
sub-004	sham	8	0.266667
sub-004	sham	17	0.333333
sub-004	sham	25	0.388889
sub-004	sham	33	0.5
sub-004	sham	42	0.578947
sub-004	sham	50	0.647059
sub-004	sham	58	0.5
sub-004	sham	67	0.727273
sub-004	sham	75	0.363636
sub-004	sham	83	0.777778
sub-004	sham	92	0.733333
sub-004	sham	100	0.9
sub-004	sham	108	0.875
sub-004	sham	117	0.727273
sub-004	sham	125	0.857143
sub-004	sham	133	1
sub-004	sham	142	1
sub-004	sham	150	0.75
sub-004	sham	158	1
sub-004	sham	167	1
sub-004	sham	175	1
sub-004	sham	183	1
sub-004	sham	192	1
sub-004	sham	200	1
sub-005	left FEF	-200	0
sub-005	left FEF	-192	0
sub-005	left FEF	-183	0
sub-005	left FEF	-175	0
sub-005	left FEF	-167	0
sub-005	left FEF	-158	0
sub-005	left FEF	-150	0
sub-005	left FEF	-142	0
sub-005	left FEF	-133	0
sub-005	left FEF	-125	0
sub-005	left FEF	-117	0
sub-005	left FEF	-108	0
sub-005	left FEF	-100	0
sub-005	left FEF	-92	0
sub-005	left FEF	-83	0
sub-005	left FEF	-75	0.285714
sub-005	left FEF	-67	0
sub-005	left FEF	-58	0
sub-005	left FEF	-50	0.3
sub-005	left FEF	-42	0.333333
sub-005	left FEF	-33	0.307692
sub-005	left FEF	-25	0.333333
sub-005	left FEF	-17	0.4
sub-005	left FEF	-8	0.444444
sub-005	left FEF	0	0.333333
sub-005	left FEF	8	0.75
sub-005	left FEF	17	0.6
sub-005	left FEF	25	0.5
sub-005	left FEF	33	1
sub-005	left FEF	42	1
sub-005	left FEF	50	1
sub-005	left FEF	58	1
sub-005	left FEF	67	1
sub-005	left FEF	75	1
sub-005	left FEF	83	1
sub-005	left FEF	92	1
sub-005	left FEF	100	0.857143
sub-005	left FEF	108	1
sub-005	left FEF	117	1
sub-005	left FEF	125	1
sub-005	left FEF	133	1
sub-005	left FEF	142	1
sub-005	left FEF	158	1
sub-005	left FEF	167	1
sub-005	left FEF	175	1
sub-005	left FEF	183	1
sub-005	left FEF	192	1
sub-005	left FEF	200	1
sub-005	left M1	-200	0
sub-005	left M1	-192	0
sub-005	left M1	-183	0
sub-005	left M1	-175	0
sub-005	left M1	-167	0
sub-005	left M1	-158	0
sub-005	left M1	-150	0
sub-005	left M1	-142	0
sub-005	left M1	-133	0
sub-005	left M1	-125	0
sub-005	left M1	-117	0
sub-005	left M1	-108	0
sub-005	left M1	-100	0
sub-005	left M1	-92	0
sub-005	left M1	-83	0
sub-005	left M1	-75	0.4
sub-005	left M1	-67	0.2
sub-005	left M1	-58	0.285714
sub-005	left M1	-50	0.333333
sub-005	left M1	-42	0.285714
sub-005	left M1	-33	0
sub-005	left M1	-25	0.333333
sub-005	left M1	-17	0.555556
sub-005	left M1	-8	0.2
sub-005	left M1	0	0.857143
sub-005	left M1	8	0.6
sub-005	left M1	17	0.666667
sub-005	left M1	25	0.75
sub-005	left M1	33	1
sub-005	left M1	42	1
sub-005	left M1	50	1
sub-005	left M1	58	1
sub-005	left M1	67	1
sub-005	left M1	75	1
sub-005	left M1	83	1
sub-005	left M1	92	1
sub-005	left M1	100	1
sub-005	left M1	108	1
sub-005	left M1	117	1
sub-005	left M1	125	1
sub-005	left M1	133	1
sub-005	left M1	142	1
sub-005	left M1	150	1
sub-005	left M1	158	1
sub-005	left M1	167	1
sub-005	left M1	175	1
sub-005	left M1	183	1
sub-005	left M1	192	1
sub-005	left M1	200	1
sub-005	right FEF	-200	0
sub-005	right FEF	-192	0
sub-005	right FEF	-183	0
sub-005	right FEF	-175	0
sub-005	right FEF	-167	0.333333
sub-005	right FEF	-158	0
sub-005	right FEF	-150	0
sub-005	right FEF	-142	0
sub-005	right FEF	-133	0
sub-005	right FEF	-125	0
sub-005	right FEF	-117	0.142857
sub-005	right FEF	-108	0
sub-005	right FEF	-100	0
sub-005	right FEF	-92	0
sub-005	right FEF	-83	0
sub-005	right FEF	-75	0
sub-005	right FEF	-67	0
sub-005	right FEF	-58	0
sub-005	right FEF	-50	0
sub-005	right FEF	-42	0.25
sub-005	right FEF	-33	0.5
sub-005	right FEF	-25	0.6
sub-005	right FEF	-17	0.615385
sub-005	right FEF	-8	0.625
sub-005	right FEF	0	0.666667
sub-005	right FEF	8	0.2
sub-005	right FEF	17	0.666667
sub-005	right FEF	25	0.769231
sub-005	right FEF	33	0.8
sub-005	right FEF	42	0.7
sub-005	right FEF	50	0.571429
sub-005	right FEF	58	1
sub-005	right FEF	67	1
sub-005	right FEF	75	1
sub-005	right FEF	83	1
sub-005	right FEF	92	1
sub-005	right FEF	100	1
sub-005	right FEF	108	1
sub-005	right FEF	117	1
sub-005	right FEF	125	1
sub-005	right FEF	133	1
sub-005	right FEF	142	1
sub-005	right FEF	150	1
sub-005	right FEF	158	1
sub-005	right FEF	167	1
sub-005	right FEF	175	1
sub-005	right FEF	183	1
sub-005	right FEF	192	1
sub-005	right FEF	200	1
sub-005	right M1	-200	0
sub-005	right M1	-192	0
sub-005	right M1	-183	0
sub-005	right M1	-175	0
sub-005	right M1	-167	0
sub-005	right M1	-158	0
sub-005	right M1	-142	0
sub-005	right M1	-133	0
sub-005	right M1	-125	0
sub-005	right M1	-117	0
sub-005	right M1	-108	0
sub-005	right M1	-100	0
sub-005	right M1	-92	0
sub-005	right M1	-83	0
sub-005	right M1	-75	0
sub-005	right M1	-67	0
sub-005	right M1	-58	0
sub-005	right M1	-50	0
sub-005	right M1	-42	0
sub-005	right M1	-33	0.25
sub-005	right M1	-25	0
sub-005	right M1	-17	0.25
sub-005	right M1	-8	0.5
sub-005	right M1	0	0
sub-005	right M1	8	0.75
sub-005	right M1	17	0.6
sub-005	right M1	25	0.777778
sub-005	right M1	33	1
sub-005	right M1	42	0.714286
sub-005	right M1	50	0.857143
sub-005	right M1	58	1
sub-005	right M1	67	1
sub-005	right M1	75	1
sub-005	right M1	83	1
sub-005	right M1	92	1
sub-005	right M1	100	1
sub-005	right M1	108	1
sub-005	right M1	117	1
sub-005	right M1	125	1
sub-005	right M1	133	1
sub-005	right M1	142	1
sub-005	right M1	150	1
sub-005	right M1	158	1
sub-005	right M1	167	1
sub-005	right M1	183	1
sub-005	right M1	192	1
sub-005	right M1	200	1
sub-005	sham	-200	0
sub-005	sham	-192	0
sub-005	sham	-183	0
sub-005	sham	-175	0
sub-005	sham	-167	0
sub-005	sham	-158	0.333333
sub-005	sham	-150	0
sub-005	sham	-142	0
sub-005	sham	-133	0
sub-005	sham	-125	0
sub-005	sham	-117	0
sub-005	sham	-108	0
sub-005	sham	-100	0
sub-005	sham	-92	0
sub-005	sham	-83	0.0666667
sub-005	sham	-75	0.111111
sub-005	sham	-67	0.5
sub-005	sham	-58	0.0625
sub-005	sham	-50	0
sub-005	sham	-42	0
sub-005	sham	-33	0.0833333
sub-005	sham	-25	0.285714
sub-005	sham	-17	0.5
sub-005	sham	-8	0.411765
sub-005	sham	0	0.6
sub-005	sham	8	0.428571
sub-005	sham	17	0.647059
sub-005	sham	25	0.692308
sub-005	sham	33	0.909091
sub-005	sham	42	0.857143
sub-005	sham	50	0.615385
sub-005	sham	58	0.909091
sub-005	sham	67	0.909091
sub-005	sham	75	1
sub-005	sham	83	1
sub-005	sham	92	1
sub-005	sham	100	1
sub-005	sham	108	1
sub-005	sham	117	0.846154
sub-005	sham	125	1
sub-005	sham	133	1
sub-005	sham	142	1
sub-005	sham	150	0.857143
sub-005	sham	158	1
sub-005	sham	167	1
sub-005	sham	175	1
sub-005	sham	183	1
sub-005	sham	192	1
sub-005	sham	200	1
sub-006	left FEF	-200	0
sub-006	left FEF	-192	0
sub-006	left FEF	-183	0
sub-006	left FEF	-175	0
sub-006	left FEF	-167	0
sub-006	left FEF	-158	0
sub-006	left FEF	-150	0
sub-006	left FEF	-142	0
sub-006	left FEF	-133	0
sub-006	left FEF	-125	0
sub-006	left FEF	-117	0
sub-006	left FEF	-108	0
sub-006	left FEF	-100	0
sub-006	left FEF	-92	0
sub-006	left FEF	-83	0
sub-006	left FEF	-75	0
sub-006	left FEF	-67	0
sub-006	left FEF	-58	0
sub-006	left FEF	-50	0.272727
sub-006	left FEF	-42	0.285714
sub-006	left FEF	-33	0.5
sub-006	left FEF	-25	0.333333
sub-006	left FEF	-17	0.545455
sub-006	left FEF	-8	0.857143
sub-006	left FEF	0	0.75
sub-006	left FEF	8	0.25
sub-006	left FEF	17	0.714286
sub-006	left FEF	25	0.888889
sub-006	left FEF	33	0.857143
sub-006	left FEF	42	1
sub-006	left FEF	50	1
sub-006	left FEF	58	1
sub-006	left FEF	67	1
sub-006	left FEF	75	1
sub-006	left FEF	83	1
sub-006	left FEF	92	1
sub-006	left FEF	100	1
sub-006	left FEF	108	1
sub-006	left FEF	117	1
sub-006	left FEF	125	1
sub-006	left FEF	133	1
sub-006	left FEF	150	1
sub-006	left FEF	158	1
sub-006	left FEF	167	1
sub-006	left FEF	175	1
sub-006	left FEF	183	1
sub-006	left FEF	192	1
sub-006	left FEF	200	1
sub-006	left M1	-200	0
sub-006	left M1	-192	0
sub-006	left M1	-183	0
sub-006	left M1	-175	0
sub-006	left M1	-167	0
sub-006	left M1	-158	0
sub-006	left M1	-150	0
sub-006	left M1	-142	0
sub-006	left M1	-133	0
sub-006	left M1	-125	0
sub-006	left M1	-117	0
sub-006	left M1	-108	0
sub-006	left M1	-100	0
sub-006	left M1	-92	0
sub-006	left M1	-83	0
sub-006	left M1	-75	0
sub-006	left M1	-67	0
sub-006	left M1	-58	0.0909091
sub-006	left M1	-50	0.25
sub-006	left M1	-42	0.222222
sub-006	left M1	-33	0.363636
sub-006	left M1	-25	0.666667
sub-006	left M1	-17	0.571429
sub-006	left M1	-8	0.5
sub-006	left M1	0	0.8
sub-006	left M1	8	0.7
sub-006	left M1	17	0.6
sub-006	left M1	25	1
sub-006	left M1	33	1
sub-006	left M1	42	1
sub-006	left M1	50	1
sub-006	left M1	58	1
sub-006	left M1	67	1
sub-006	left M1	75	1
sub-006	left M1	83	1
sub-006	left M1	92	1
sub-006	left M1	100	1
sub-006	left M1	108	1
sub-006	left M1	117	1
sub-006	left M1	125	1
sub-006	left M1	133	1
sub-006	left M1	142	1
sub-006	left M1	150	1
sub-006	left M1	158	1
sub-006	left M1	167	1
sub-006	left M1	175	1
sub-006	left M1	183	1
sub-006	left M1	192	1
sub-006	left M1	200	1
sub-006	right FEF	-200	0
sub-006	right FEF	-192	0
sub-006	right FEF	-183	0
sub-006	right FEF	-175	0
sub-006	right FEF	-167	0
sub-006	right FEF	-158	0
sub-006	right FEF	-150	0
sub-006	right FEF	-133	0
sub-006	right FEF	-125	0
sub-006	right FEF	-117	0
sub-006	right FEF	-108	0
sub-006	right FEF	-100	0
sub-006	right FEF	-92	0
sub-006	right FEF	-83	0
sub-006	right FEF	-75	0
sub-006	right FEF	-67	0
sub-006	right FEF	-58	0
sub-006	right FEF	-50	0
sub-006	right FEF	-42	0
sub-006	right FEF	-33	0.272727
sub-006	right FEF	-25	0.6
sub-006	right FEF	-17	0.25
sub-006	right FEF	-8	0.428571
sub-006	right FEF	0	0.5
sub-006	right FEF	8	0.875
sub-006	right FEF	17	0.75
sub-006	right FEF	25	0.857143
sub-006	right FEF	33	1
sub-006	right FEF	42	1
sub-006	right FEF	50	1
sub-006	right FEF	58	1
sub-006	right FEF	67	1
sub-006	right FEF	75	1
sub-006	right FEF	83	1
sub-006	right FEF	92	1
sub-006	right FEF	100	1
sub-006	right FEF	108	1
sub-006	right FEF	117	1
sub-006	right FEF	125	1
sub-006	right FEF	133	1
sub-006	right FEF	142	1
sub-006	right FEF	150	1
sub-006	right FEF	158	1
sub-006	right FEF	167	1
sub-006	right FEF	175	1
sub-006	right FEF	183	1
sub-006	right FEF	200	1
sub-006	right M1	-200	0
sub-006	right M1	-192	0
sub-006	right M1	-183	0
sub-006	right M1	-175	0
sub-006	right M1	-167	0
sub-006	right M1	-158	0
sub-006	right M1	-150	0
sub-006	right M1	-142	0
sub-006	right M1	-133	0
sub-006	right M1	-125	0
sub-006	right M1	-117	0
sub-006	right M1	-108	0
sub-006	right M1	-100	0
sub-006	right M1	-92	0
sub-006	right M1	-83	0
sub-006	right M1	-75	0
sub-006	right M1	-67	0
sub-006	right M1	-58	0
sub-006	right M1	-50	0.181818
sub-006	right M1	-42	0.1
sub-006	right M1	-33	0.5
sub-006	right M1	-25	0.375
sub-006	right M1	-17	0.2
sub-006	right M1	-8	0.636364
sub-006	right M1	0	1
sub-006	right M1	8	0.909091
sub-006	right M1	17	0.8
sub-006	right M1	25	0.857143
sub-006	right M1	33	1
sub-006	right M1	42	1
sub-006	right M1	50	1
sub-006	right M1	58	1
sub-006	right M1	67	1
sub-006	right M1	75	1
sub-006	right M1	83	1
sub-006	right M1	92	1
sub-006	right M1	100	1
sub-006	right M1	108	1
sub-006	right M1	117	1
sub-006	right M1	125	1
sub-006	right M1	133	1
sub-006	right M1	142	1
sub-006	right M1	150	1
sub-006	right M1	158	1
sub-006	right M1	167	1
sub-006	right M1	175	1
sub-006	right M1	183	1
sub-006	right M1	192	1
sub-006	right M1	200	1
sub-006	sham	-200	0
sub-006	sham	-192	0
sub-006	sham	-183	0
sub-006	sham	-175	0
sub-006	sham	-167	0
sub-006	sham	-158	0
sub-006	sham	-150	0
sub-006	sham	-142	0
sub-006	sham	-133	0
sub-006	sham	-125	0
sub-006	sham	-117	0
sub-006	sham	-108	0
sub-006	sham	-100	0
sub-006	sham	-92	0
sub-006	sham	-83	0
sub-006	sham	-75	0
sub-006	sham	-67	0.0769231
sub-006	sham	-58	0.0833333
sub-006	sham	-50	0.0625
sub-006	sham	-42	0.15
sub-006	sham	-33	0.333333
sub-006	sham	-25	0.333333
sub-006	sham	-17	0.4
sub-006	sham	-8	0.75
sub-006	sham	0	0.52381
sub-006	sham	8	0.769231
sub-006	sham	17	0.611111
sub-006	sham	25	0.857143
sub-006	sham	33	0.75
sub-006	sham	42	1
sub-006	sham	50	1
sub-006	sham	58	1
sub-006	sham	67	0.944444
sub-006	sham	75	0.9
sub-006	sham	83	1
sub-006	sham	92	1
sub-006	sham	100	1
sub-006	sham	108	1
sub-006	sham	117	1
sub-006	sham	125	1
sub-006	sham	133	1
sub-006	sham	142	1
sub-006	sham	150	1
sub-006	sham	158	1
sub-006	sham	167	1
sub-006	sham	175	1
sub-006	sham	183	1
sub-006	sham	192	1
sub-006	sham	200	1
sub-007	left FEF	-200	0
sub-007	left FEF	-192	0
sub-007	left FEF	-183	0
sub-007	left FEF	-175	0
sub-007	left FEF	-158	0
sub-007	left FEF	-150	0
sub-007	left FEF	-142	0
sub-007	left FEF	-133	0
sub-007	left FEF	-125	0
sub-007	left FEF	-117	0
sub-007	left FEF	-108	0
sub-007	left FEF	-100	0
sub-007	left FEF	-92	0
sub-007	left FEF	-83	0
sub-007	left FEF	-75	0
sub-007	left FEF	-67	0.25
sub-007	left FEF	-58	0
sub-007	left FEF	-50	0.2
sub-007	left FEF	-42	0.428571
sub-007	left FEF	-33	0.307692
sub-007	left FEF	-25	0.166667
sub-007	left FEF	-17	0.5
sub-007	left FEF	-8	0.555556
sub-007	left FEF	0	0.777778
sub-007	left FEF	8	0.6
sub-007	left FEF	17	0.888889
sub-007	left FEF	25	0.666667
sub-007	left FEF	33	0.666667
sub-007	left FEF	42	0.75
sub-007	left FEF	50	1
sub-007	left FEF	58	1
sub-007	left FEF	67	1
sub-007	left FEF	75	0.857143
sub-007	left FEF	83	1
sub-007	left FEF	92	1
sub-007	left FEF	100	1
sub-007	left FEF	108	1
sub-007	left FEF	117	1
sub-007	left FEF	125	1
sub-007	left FEF	133	1
sub-007	left FEF	142	1
sub-007	left FEF	150	1
sub-007	left FEF	158	1
sub-007	left FEF	167	1
sub-007	left FEF	175	1
sub-007	left FEF	183	1
sub-007	left FEF	192	1
sub-007	left FEF	200	1
sub-007	left M1	-200	0
sub-007	left M1	-192	0
sub-007	left M1	-183	0
sub-007	left M1	-175	0
sub-007	left M1	-167	0
sub-007	left M1	-150	0
sub-007	left M1	-142	0
sub-007	left M1	-133	0
sub-007	left M1	-125	0
sub-007	left M1	-117	0
sub-007	left M1	-108	0
sub-007	left M1	-100	0
sub-007	left M1	-92	0
sub-007	left M1	-83	0
sub-007	left M1	-75	0.4
sub-007	left M1	-67	0.166667
sub-007	left M1	-58	0.2
sub-007	left M1	-50	0.166667
sub-007	left M1	-42	0
sub-007	left M1	-33	0.25
sub-007	left M1	-25	0.25
sub-007	left M1	-17	0.5
sub-007	left M1	-8	0.6
sub-007	left M1	0	0.444444
sub-007	left M1	8	0.75
sub-007	left M1	17	0.875
sub-007	left M1	25	0.4
sub-007	left M1	33	0.818182
sub-007	left M1	42	1
sub-007	left M1	50	0.777778
sub-007	left M1	58	0.9
sub-007	left M1	67	1
sub-007	left M1	75	1
sub-007	left M1	83	1
sub-007	left M1	92	1
sub-007	left M1	100	1
sub-007	left M1	108	1
sub-007	left M1	117	1
sub-007	left M1	125	1
sub-007	left M1	133	1
sub-007	left M1	142	1
sub-007	left M1	150	1
sub-007	left M1	167	1
sub-007	left M1	175	1
sub-007	left M1	183	1
sub-007	left M1	192	1
sub-007	left M1	200	1
sub-007	right FEF	-200	0
sub-007	right FEF	-192	0
sub-007	right FEF	-183	0
sub-007	right FEF	-175	0
sub-007	right FEF	-167	0
sub-007	right FEF	-158	0
sub-007	right FEF	-150	0
sub-007	right FEF	-142	0
sub-007	right FEF	-125	0
sub-007	right FEF	-117	0
sub-007	right FEF	-108	0
sub-007	right FEF	-100	0
sub-007	right FEF	-92	0
sub-007	right FEF	-83	0
sub-007	right FEF	-75	0
sub-007	right FEF	-67	0.111111
sub-007	right FEF	-58	0
sub-007	right FEF	-50	0.111111
sub-007	right FEF	-42	0
sub-007	right FEF	-33	0.375
sub-007	right FEF	-25	0.285714
sub-007	right FEF	-17	0.444444
sub-007	right FEF	-8	0.571429
sub-007	right FEF	0	0.3
sub-007	right FEF	8	0.833333
sub-007	right FEF	17	0.6
sub-007	right FEF	25	0.625
sub-007	right FEF	33	0.7
sub-007	right FEF	42	1
sub-007	right FEF	50	1
sub-007	right FEF	58	1
sub-007	right FEF	67	0.857143
sub-007	right FEF	75	1
sub-007	right FEF	83	1
sub-007	right FEF	92	1
sub-007	right FEF	100	1
sub-007	right FEF	108	1
sub-007	right FEF	117	1
sub-007	right FEF	125	1
sub-007	right FEF	133	1
sub-007	right FEF	142	1
sub-007	right FEF	150	1
sub-007	right FEF	158	1
sub-007	right FEF	167	1
sub-007	right FEF	175	1
sub-007	right FEF	183	1
sub-007	right FEF	192	1
sub-007	right FEF	200	1
sub-007	right M1	-200	0
sub-007	right M1	-192	0
sub-007	right M1	-183	0
sub-007	right M1	-175	0
sub-007	right M1	-167	0
sub-007	right M1	-158	0
sub-007	right M1	-142	0
sub-007	right M1	-133	0
sub-007	right M1	-125	0
sub-007	right M1	-117	0.111111
sub-007	right M1	-108	0
sub-007	right M1	-100	0
sub-007	right M1	-92	0.142857
sub-007	right M1	-83	0
sub-007	right M1	-75	0
sub-007	right M1	-67	0
sub-007	right M1	-58	0
sub-007	right M1	-50	0
sub-007	right M1	-42	0.25
sub-007	right M1	-33	0.25
sub-007	right M1	-25	0.3
sub-007	right M1	-17	0.714286
sub-007	right M1	-8	0.25
sub-007	right M1	0	1
sub-007	right M1	8	0.428571
sub-007	right M1	17	0.333333
sub-007	right M1	25	0.75
sub-007	right M1	33	0.6
sub-007	right M1	42	0.666667
sub-007	right M1	50	0.666667
sub-007	right M1	58	1
sub-007	right M1	67	1
sub-007	right M1	75	1
sub-007	right M1	83	1
sub-007	right M1	92	1
sub-007	right M1	100	1
sub-007	right M1	108	1
sub-007	right M1	117	1
sub-007	right M1	125	1
sub-007	right M1	133	1
sub-007	right M1	142	1
sub-007	right M1	150	1
sub-007	right M1	158	1
sub-007	right M1	167	1
sub-007	right M1	175	1
sub-007	right M1	183	1
sub-007	right M1	192	1
sub-007	right M1	200	1
sub-007	sham	-200	0
sub-007	sham	-192	0
sub-007	sham	-183	0
sub-007	sham	-175	0
sub-007	sham	-167	0
sub-007	sham	-158	0
sub-007	sham	-150	0
sub-007	sham	-142	0
sub-007	sham	-133	0
sub-007	sham	-125	0
sub-007	sham	-117	0
sub-007	sham	-108	0
sub-007	sham	-100	0.111111
sub-007	sham	-92	0
sub-007	sham	-83	0.142857
sub-007	sham	-75	0
sub-007	sham	-67	0
sub-007	sham	-58	0
sub-007	sham	-50	0.0833333
sub-007	sham	-42	0.214286
sub-007	sham	-33	0.333333
sub-007	sham	-25	0.285714
sub-007	sham	-17	0.714286
sub-007	sham	-8	0.25
sub-007	sham	0	0.642857
sub-007	sham	8	0.533333
sub-007	sham	17	0.684211
sub-007	sham	25	0.846154
sub-007	sham	33	0.8
sub-007	sham	42	0.785714
sub-007	sham	50	0.888889
sub-007	sham	58	0.733333
sub-007	sham	67	1
sub-007	sham	75	0.923077
sub-007	sham	83	1
sub-007	sham	92	1
sub-007	sham	100	1
sub-007	sham	108	1
sub-007	sham	117	1
sub-007	sham	125	1
sub-007	sham	133	1
sub-007	sham	142	1
sub-007	sham	150	1
sub-007	sham	158	1
sub-007	sham	167	1
sub-007	sham	175	1
sub-007	sham	183	1
sub-007	sham	192	1
sub-007	sham	200	1
sub-008	left FEF	-200	0
sub-008	left FEF	-192	0
sub-008	left FEF	-183	0
sub-008	left FEF	-175	0.25
sub-008	left FEF	-167	0
sub-008	left FEF	-158	0
sub-008	left FEF	-150	0
sub-008	left FEF	-142	0
sub-008	left FEF	-133	0
sub-008	left FEF	-125	0
sub-008	left FEF	-117	0
sub-008	left FEF	-108	0
sub-008	left FEF	-100	0
sub-008	left FEF	-92	0
sub-008	left FEF	-83	0.2
sub-008	left FEF	-75	0.125
sub-008	left FEF	-67	0
sub-008	left FEF	-58	0.2
sub-008	left FEF	-50	0.5
sub-008	left FEF	-42	0.333333
sub-008	left FEF	-33	0.6
sub-008	left FEF	-25	0.5
sub-008	left FEF	-17	0.375
sub-008	left FEF	-8	0.615385
sub-008	left FEF	0	0.5
sub-008	left FEF	8	0.666667
sub-008	left FEF	17	0.7
sub-008	left FEF	25	0.666667
sub-008	left FEF	33	0.8
sub-008	left FEF	42	0.6
sub-008	left FEF	50	1
sub-008	left FEF	58	0.8
sub-008	left FEF	67	1
sub-008	left FEF	75	0.75
sub-008	left FEF	83	1
sub-008	left FEF	92	1
sub-008	left FEF	100	1
sub-008	left FEF	108	1
sub-008	left FEF	117	1
sub-008	left FEF	125	1
sub-008	left FEF	133	1
sub-008	left FEF	142	1
sub-008	left FEF	150	1
sub-008	left FEF	158	1
sub-008	left FEF	167	1
sub-008	left FEF	175	1
sub-008	left FEF	183	1
sub-008	left FEF	192	1
sub-008	left FEF	200	1
sub-008	left M1	-200	0
sub-008	left M1	-192	0
sub-008	left M1	-183	0
sub-008	left M1	-175	0
sub-008	left M1	-167	0
sub-008	left M1	-158	0
sub-008	left M1	-150	0
sub-008	left M1	-142	0
sub-008	left M1	-133	0
sub-008	left M1	-125	0
sub-008	left M1	-117	0
sub-008	left M1	-108	0
sub-008	left M1	-100	0
sub-008	left M1	-92	0
sub-008	left M1	-83	0
sub-008	left M1	-75	0.166667
sub-008	left M1	-67	0
sub-008	left M1	-58	0.166667
sub-008	left M1	-50	0
sub-008	left M1	-42	0.444444
sub-008	left M1	-33	0.666667
sub-008	left M1	-25	0.25
sub-008	left M1	-17	0.25
sub-008	left M1	-8	0.666667
sub-008	left M1	0	0.4
sub-008	left M1	8	0.6
sub-008	left M1	17	0.4
sub-008	left M1	25	0.363636
sub-008	left M1	33	0.75
sub-008	left M1	42	0.857143
sub-008	left M1	50	0.8
sub-008	left M1	58	1
sub-008	left M1	67	1
sub-008	left M1	75	0.8
sub-008	left M1	83	1
sub-008	left M1	92	1
sub-008	left M1	100	1
sub-008	left M1	108	1
sub-008	left M1	117	1
sub-008	left M1	125	1
sub-008	left M1	133	1
sub-008	left M1	142	1
sub-008	left M1	150	1
sub-008	left M1	158	1
sub-008	left M1	167	1
sub-008	left M1	175	1
sub-008	left M1	183	1
sub-008	left M1	192	1
sub-008	left M1	200	1
sub-008	right FEF	-200	0
sub-008	right FEF	-192	0
sub-008	right FEF	-183	0
sub-008	right FEF	-175	0
sub-008	right FEF	-167	0
sub-008	right FEF	-158	0
sub-008	right FEF	-150	0
sub-008	right FEF	-142	0
sub-008	right FEF	-133	0
sub-008	right FEF	-125	0
sub-008	right FEF	-117	0
sub-008	right FEF	-108	0
sub-008	right FEF	-100	0
sub-008	right FEF	-92	0
sub-008	right FEF	-83	0
sub-008	right FEF	-75	0
sub-008	right FEF	-67	0
sub-008	right FEF	-58	0
sub-008	right FEF	-50	0.125
sub-008	right FEF	-42	0
sub-008	right FEF	-33	0.285714
sub-008	right FEF	-25	0.333333
sub-008	right FEF	-17	0.272727
sub-008	right FEF	-8	0.4
sub-008	right FEF	0	0.222222
sub-008	right FEF	8	0.625
sub-008	right FEF	17	0.666667
sub-008	right FEF	25	0.25
sub-008	right FEF	33	0.8
sub-008	right FEF	42	0.666667
sub-008	right FEF	50	0.8
sub-008	right FEF	58	0.833333
sub-008	right FEF	67	0.6
sub-008	right FEF	75	0.833333
sub-008	right FEF	83	1
sub-008	right FEF	92	1
sub-008	right FEF	100	1
sub-008	right FEF	108	1
sub-008	right FEF	117	1
sub-008	right FEF	125	1
sub-008	right FEF	133	1
sub-008	right FEF	142	1
sub-008	right FEF	150	1
sub-008	right FEF	158	1
sub-008	right FEF	175	1
sub-008	right FEF	183	1
sub-008	right FEF	192	1
sub-008	right FEF	200	1
sub-008	right M1	-200	0
sub-008	right M1	-192	0.166667
sub-008	right M1	-183	0
sub-008	right M1	-175	0
sub-008	right M1	-167	0
sub-008	right M1	-158	0
sub-008	right M1	-150	0
sub-008	right M1	-142	0
sub-008	right M1	-125	0
sub-008	right M1	-117	0
sub-008	right M1	-108	0
sub-008	right M1	-100	0
sub-008	right M1	-92	0
sub-008	right M1	-83	0.125
sub-008	right M1	-75	0
sub-008	right M1	-67	0
sub-008	right M1	-58	0.428571
sub-008	right M1	-50	0.166667
sub-008	right M1	-42	0.3
sub-008	right M1	-33	0.166667
sub-008	right M1	-25	0.5
sub-008	right M1	-17	0.454545
sub-008	right M1	-8	0.5
sub-008	right M1	0	0.875
sub-008	right M1	8	0.8
sub-008	right M1	17	0.625
sub-008	right M1	25	0.5
sub-008	right M1	33	1
sub-008	right M1	42	0.714286
sub-008	right M1	50	0.75
sub-008	right M1	58	0.692308
sub-008	right M1	67	0.8
sub-008	right M1	75	1
sub-008	right M1	83	1
sub-008	right M1	92	1
sub-008	right M1	100	1
sub-008	right M1	108	1
sub-008	right M1	117	1
sub-008	right M1	125	1
sub-008	right M1	133	1
sub-008	right M1	142	1
sub-008	right M1	150	1
sub-008	right M1	158	1
sub-008	right M1	167	1
sub-008	right M1	175	1
sub-008	right M1	183	1
sub-008	right M1	192	1
sub-008	right M1	200	1
sub-008	sham	-200	0
sub-008	sham	-192	0
sub-008	sham	-183	0
sub-008	sham	-175	0
sub-008	sham	-167	0
sub-008	sham	-158	0
sub-008	sham	-150	0
sub-008	sham	-142	0
sub-008	sham	-133	0
sub-008	sham	-125	0
sub-008	sham	-117	0
sub-008	sham	-108	0
sub-008	sham	-100	0.0769231
sub-008	sham	-92	0.0555556
sub-008	sham	-83	0.0714286
sub-008	sham	-75	0
sub-008	sham	-67	0
sub-008	sham	-58	0.0555556
sub-008	sham	-50	0.285714
sub-008	sham	-42	0.2
sub-008	sham	-33	0.307692
sub-008	sham	-25	0.3125
sub-008	sham	-17	0.411765
sub-008	sham	-8	0.375
sub-008	sham	0	0.8
sub-008	sham	8	0.588235
sub-008	sham	17	0.789474
sub-008	sham	25	0.777778
sub-008	sham	33	0.944444
sub-008	sham	42	0.769231
sub-008	sham	50	1
sub-008	sham	58	0.9
sub-008	sham	67	0.875
sub-008	sham	75	1
sub-008	sham	83	0.9
sub-008	sham	92	1
sub-008	sham	100	1
sub-008	sham	108	1
sub-008	sham	117	1
sub-008	sham	125	1
sub-008	sham	133	1
sub-008	sham	142	1
sub-008	sham	150	1
sub-008	sham	158	1
sub-008	sham	167	1
sub-008	sham	175	1
sub-008	sham	183	1
sub-008	sham	192	1
sub-008	sham	200	1
sub-009	left FEF	-200	0
sub-009	left FEF	-192	0
sub-009	left FEF	-183	0
sub-009	left FEF	-175	0
sub-009	left FEF	-167	0
sub-009	left FEF	-158	0
sub-009	left FEF	-150	0
sub-009	left FEF	-142	0
sub-009	left FEF	-133	0.25
sub-009	left FEF	-125	0
sub-009	left FEF	-117	0
sub-009	left FEF	-108	0
sub-009	left FEF	-100	0
sub-009	left FEF	-92	0
sub-009	left FEF	-83	0
sub-009	left FEF	-75	0
sub-009	left FEF	-67	0
sub-009	left FEF	-58	0.181818
sub-009	left FEF	-50	0
sub-009	left FEF	-42	0.375
sub-009	left FEF	-33	0.0909091
sub-009	left FEF	-25	0.4
sub-009	left FEF	-17	0.25
sub-009	left FEF	-8	0.571429
sub-009	left FEF	0	0.555556
sub-009	left FEF	8	0.5
sub-009	left FEF	17	0.714286
sub-009	left FEF	25	0.8
sub-009	left FEF	33	0.714286
sub-009	left FEF	42	0.8
sub-009	left FEF	50	0.75
sub-009	left FEF	58	0.833333
sub-009	left FEF	67	1
sub-009	left FEF	75	1
sub-009	left FEF	83	1
sub-009	left FEF	92	1
sub-009	left FEF	100	1
sub-009	left FEF	108	1
sub-009	left FEF	117	1
sub-009	left FEF	125	1
sub-009	left FEF	133	1
sub-009	left FEF	142	1
sub-009	left FEF	150	1
sub-009	left FEF	158	1
sub-009	left FEF	167	1
sub-009	left FEF	175	1
sub-009	left FEF	183	1
sub-009	left FEF	192	1
sub-009	left FEF	200	1
sub-009	left M1	-200	0
sub-009	left M1	-192	0
sub-009	left M1	-183	0
sub-009	left M1	-175	0
sub-009	left M1	-158	0
sub-009	left M1	-150	0.5
sub-009	left M1	-142	0
sub-009	left M1	-133	0
sub-009	left M1	-125	0.25
sub-009	left M1	-117	0
sub-009	left M1	-108	0
sub-009	left M1	-100	0.166667
sub-009	left M1	-92	0
sub-009	left M1	-83	0.5
sub-009	left M1	-75	0.285714
sub-009	left M1	-67	0.125
sub-009	left M1	-58	0
sub-009	left M1	-50	0.3
sub-009	left M1	-42	0.333333
sub-009	left M1	-33	0.833333
sub-009	left M1	-25	0.4
sub-009	left M1	-17	0.625
sub-009	left M1	-8	0.666667
sub-009	left M1	0	0.454545
sub-009	left M1	8	0.5
sub-009	left M1	17	0.6
sub-009	left M1	25	0.6
sub-009	left M1	33	0.777778
sub-009	left M1	42	0.777778
[truncated: 6,912 more rows]
