# Supplementary material for: Rapid modulation of choice behavior by ultrasound on the human frontal eye fields
Source: Nat Commun. 2026 Feb 20;17:2966. doi: 10.1038/s41467-026-69854-7 (PMC13035901; doi:10.1038/s41467-026-69854-7)
Supplement: Supplementary file 4 — Source Data [file 41467_2026_69854_MOESM4_ESM.zip › SourceData/SourceData_SupplFig3A-B.xlsx]

## Sheet: Sheet1
participant	condition	slope	intercept	real_intercept	real_slope	bias
sub-001	sham	0.0095891	-0.326398	-0.356401	0.0442009	8.06322
sub-001	left FEF	-0.00217157	-0.0102434	0.11676	0.0328985	-2.64158
sub-001	right FEF	0.00264992	-0.255063	-0.385697	0.038514	8.72602
sub-001	left M1	0.000766003	-0.0567708	-0.0222467	0.0361052	0.50331
sub-001	right M1	0.000564396	-0.161029	-0.28952	0.0371822	6.55009
sub-002	sham	-0.00467217	0.255748	0.225745	0.0299396	-7.54001
sub-002	left FEF	0.00150178	0.056907	0.18391	0.0365719	-6.14272
sub-002	right FEF	0.000279372	0.293089	0.162455	0.0361434	-5.42609
sub-002	left M1	-0.000915784	0.033894	0.068418	0.0344234	-2.2852
sub-002	right M1	-0.000198268	0.243459	0.114968	0.0364195	-3.84
sub-003	sham	-0.000131505	0.0748481	0.0448451	0.0344803	-1.3006
sub-003	left FEF	0.00143639	0.0256491	0.152653	0.0365065	-4.42725
sub-003	right FEF	-0.00165915	0.137073	0.00643793	0.0342049	-0.186713
sub-003	left M1	0.001374	0.00908192	0.043606	0.0367132	-1.26466
sub-003	right M1	0.0010932	-0.0535768	-0.182068	0.037711	5.28035
sub-004	sham	-0.00994069	-0.64586	-0.675863	0.0246711	27.395
sub-004	left FEF	2.12292e-05	-0.114591	0.0124127	0.0350914	-0.50313
sub-004	right FEF	-0.00181123	-0.100613	-0.231248	0.0340528	9.37324
sub-004	left M1	-0.00158229	-0.0729021	-0.0383781	0.0337569	1.55559
sub-004	right M1	-0.000553973	0.162517	0.0340255	0.0360638	-1.37916
sub-005	sham	0.00285569	0.200875	0.170872	0.0374674	-4.56055
sub-005	left FEF	0.00102839	0.0332853	0.160289	0.0360985	-4.27808
sub-005	right FEF	-0.000820077	0.0208028	-0.109832	0.035044	2.93139
sub-005	left M1	0.000473784	0.0229889	0.0575129	0.035813	-1.53501
sub-005	right M1	0.00104056	-0.101787	-0.230278	0.0376583	6.14609
sub-006	sham	0.0151107	0.613526	0.583523	0.0497224	-11.7356
sub-006	left FEF	0.000389548	0.143156	0.270159	0.0354597	-5.43334
sub-006	right FEF	0.00803557	0.091512	-0.0391227	0.0438996	0.786822
sub-006	left M1	-8.3139e-06	0.059561	0.0940851	0.0353309	-1.89221
sub-006	right M1	0.00105862	0.0476533	-0.0808379	0.0376764	1.62578
sub-007	sham	-0.000426222	0.177965	0.147962	0.0341855	-4.3282
sub-007	left FEF	-0.000524427	0.0387437	0.165747	0.0345457	-4.84846
sub-007	right FEF	0.00139481	0.0980832	-0.0325514	0.0372588	0.952199
sub-007	left M1	-0.000820719	0.0203794	0.0549035	0.0345185	-1.60604
sub-007	right M1	-0.000851055	0.128762	0.000270694	0.0357667	-0.00791839
sub-008	sham	-0.00166499	0.152472	0.122469	0.0329468	-3.71718
sub-008	left FEF	-0.00605892	-0.0155759	0.111428	0.0290112	-3.38205
sub-008	right FEF	-0.000417054	-0.349726	-0.480361	0.035447	14.5799
sub-008	left M1	-0.00437787	0.0169385	0.0514625	0.0309613	-1.56199
sub-008	right M1	-0.00452346	0.032059	-0.0964322	0.0320943	2.92691
sub-009	sham	-0.00180951	0.0800633	0.0500603	0.0328023	-1.52612
sub-009	left FEF	-0.000366287	-0.0888533	0.0381502	0.0347038	-1.16304
sub-009	right FEF	-0.00221408	-0.340574	-0.471209	0.03365	14.3651
sub-009	left M1	-0.00121313	0.0262707	0.0607947	0.034126	-1.85337
sub-009	right M1	-0.000733286	-0.208226	-0.336717	0.0358845	10.2651
sub-010	sham	-0.00283955	0.0904018	0.0603988	0.0317722	-1.90099
sub-010	left FEF	0.0020667	-0.075356	0.0516474	0.0371368	-1.62555
sub-010	right FEF	0.00164983	-0.0995011	-0.230136	0.0375139	7.2433
sub-010	left M1	-0.00044954	0.0319786	0.0665026	0.0348896	-2.09311
sub-010	right M1	7.58934e-05	0.0116305	-0.116861	0.0366937	3.67808
sub-011	sham	0.00264342	0.366957	0.336954	0.0372552	-9.04448
sub-011	left FEF	0.00133579	0.0863368	0.21334	0.0364059	-5.72646
sub-011	right FEF	-0.00362832	0.126381	-0.00425381	0.0322357	0.11418
sub-011	left M1	0.000524099	0.0377562	0.0722802	0.0358633	-1.94014
sub-011	right M1	0.00152486	-0.144587	-0.273078	0.0381426	7.32993
sub-012	sham	0.00107203	-0.409557	-0.43956	0.0356838	12.3182
sub-012	left FEF	-0.00352859	0.0550753	0.182079	0.0315415	-5.10256
sub-012	right FEF	-0.0056306	0.0173055	-0.113329	0.0302334	3.17593
sub-012	left M1	0.000658366	-0.0791888	-0.0446647	0.0359975	1.25168
sub-012	right M1	-0.000129011	-0.117931	-0.246422	0.0364888	6.90572
sub-013	sham	0.0133562	-0.0355063	-0.0655092	0.047968	1.36569
sub-013	left FEF	0.000319418	0.0966528	0.223656	0.0353895	-4.66262
sub-013	right FEF	0.00239219	0.0491046	-0.08153	0.0382562	1.69968
sub-013	left M1	0.00227102	-0.0309208	0.0036032	0.0376102	-0.0751167
sub-013	right M1	0.00273973	-0.153051	-0.281542	0.0393575	5.86938
sub-014	sham	-0.00627627	-0.172413	-0.202416	0.0283355	7.14355
sub-014	left FEF	0.00154992	-0.0877771	0.0392264	0.03662	-1.38435
sub-014	right FEF	0.00248971	-0.0492348	-0.179869	0.0383537	6.34785
sub-014	left M1	-0.00149574	-0.00425251	0.0302715	0.0338434	-1.06833
sub-014	right M1	-0.000478669	0.200679	0.0721879	0.0361391	-2.54761
sub-015	sham	-0.0114115	0.0519351	0.0219322	0.0232002	-0.945343
sub-015	left FEF	0.00167654	-0.095105	0.0318984	0.0367467	-1.37492
sub-015	right FEF	-0.0053277	-0.0339314	-0.164566	0.0305363	7.0933
sub-015	left M1	-0.0002742	0.0335666	0.0680907	0.035065	-2.93491
sub-015	right M1	-0.000672773	-0.0652352	-0.193726	0.035945	8.35019
sub-016	sham	0.00165708	-0.00482567	-0.0348286	0.0362688	0.960291
sub-016	left FEF	0.00171529	0.0927665	0.21977	0.0367854	-6.05947
sub-016	right FEF	-0.00287086	0.227027	0.0963926	0.0329932	-2.65772
sub-016	left M1	0.000381423	-0.0192243	0.0152997	0.0357206	-0.421841
sub-016	right M1	0.00233167	0.0108016	-0.11769	0.0389494	3.24492
sub-017	sham	-0.00208761	0.0761727	0.0461698	0.0325242	-1.41955
sub-017	left FEF	0.000778933	-0.0117467	0.115257	0.0358491	-3.54373
sub-017	right FEF	-0.00165943	0.0044952	-0.126139	0.0342046	3.87833
sub-017	left M1	4.27017e-05	0.0153981	0.0499221	0.0353819	-1.53492
sub-017	right M1	0.000178307	-0.0431862	-0.171677	0.0367961	5.27846
sub-018	sham	-0.00354018	-0.0446037	-0.0746067	0.0310716	2.40112
sub-018	left FEF	0.00144165	0.00575719	0.132761	0.0365118	-4.27274
sub-018	right FEF	0.000956037	0.19878	0.0681455	0.0368201	-2.19318
sub-018	left M1	0.000330144	-0.00215091	0.0323731	0.0356693	-1.04189
sub-018	right M1	0.000252929	0.170506	0.042015	0.0368707	-1.3522
sub-019	sham	-0.00484942	-0.130769	-0.160772	0.0297623	5.40185
sub-019	left FEF	0.00361913	-0.0380834	0.08892	0.0386892	-2.98767
sub-019	right FEF	0.00125045	0.223021	0.0923865	0.0371145	-3.10414
sub-019	left M1	0.00162156	-0.00269435	0.0318297	0.0369607	-1.06946
sub-019	right M1	0.00136289	0.138087	0.00959608	0.0379807	-0.322423
sub-020	sham	0.023112	0.329253	0.29925	0.0577238	-5.18418
sub-020	left FEF	-0.0025477	0.121807	0.248811	0.0325224	-4.31037
sub-020	right FEF	0.00235624	-0.311413	-0.442048	0.0382203	7.65798
sub-020	left M1	0.00143741	0.00769839	0.0422224	0.0367766	-0.731456
sub-020	right M1	0.0019973	-0.473834	-0.602326	0.0386151	10.4346
sub-021	sham	-0.00177523	-0.0164544	-0.0464573	0.0328365	1.41481
sub-021	left FEF	-0.00134848	0.0617567	0.18876	0.0337216	-5.74848
sub-021	right FEF	-0.00242879	0.203304	0.0726692	0.0334352	-2.21306
sub-021	left M1	0.000632735	-0.0131831	0.021341	0.0359719	-0.649916
sub-021	right M1	-0.000569558	0.0538631	-0.074628	0.0360482	2.27271
sub-022	sham	-0.00257053	-0.126222	-0.156225	0.0320412	4.87576
sub-022	left FEF	-0.000513827	-0.00285417	0.124149	0.0345563	-3.87467
sub-022	right FEF	-0.00403993	0.0907014	-0.0399332	0.0318241	1.24631
sub-022	left M1	0.00210392	-0.0161022	0.0184218	0.0374431	-0.574942
sub-022	right M1	3.87465e-07	-0.12398	-0.252471	0.0366182	7.87957
sub-023	sham	0.0119296	-0.22875	-0.258753	0.0465414	5.55964
sub-023	left FEF	-0.00422756	0.00682141	0.133825	0.0308426	-2.8754
sub-023	right FEF	0.000258055	-0.342768	-0.473403	0.0361221	10.1717
sub-023	left M1	0.00143624	-0.0490247	-0.0145006	0.0367754	0.311565
sub-023	right M1	-0.00015892	-0.347149	-0.47564	0.0364589	10.2197
sub-024	sham	-0.00987618	-0.590396	-0.620399	0.0247356	25.0812
sub-024	left FEF	0.000898852	-0.0261189	0.100885	0.035969	-4.07852
sub-024	right FEF	-0.0027848	0.209286	0.078651	0.0330792	-3.17967
sub-024	left M1	-0.000663275	-0.0787527	-0.0442286	0.0346759	1.78806
sub-024	right M1	0.00042535	0.267333	0.138842	0.0370431	-5.61305
sub-025	sham	-0.0146294	-0.269215	-0.299218	0.0199824	14.9741
sub-025	left FEF	0.00250657	-0.085282	0.0417215	0.0375767	-2.08792
sub-025	right FEF	-3.59063e-05	0.224977	0.0943426	0.0358281	-4.72129
sub-025	left M1	-0.000918543	-0.0112484	0.0232756	0.0344206	-1.16481
sub-025	right M1	-0.000801089	0.363884	0.235392	0.0358167	-11.78
sub-026	sham	0.0133044	0.351474	0.321471	0.0479162	-6.70903
sub-026	left FEF	0.000274655	0.0494905	0.176494	0.0353448	-3.68339
sub-026	right FEF	0.00542911	-0.15045	-0.281085	0.0412931	5.86618
sub-026	left M1	0.000552471	0.0365829	0.0711069	0.0358916	-1.48399
sub-026	right M1	0.0012171	-0.154845	-0.283336	0.0378349	5.91316
sub-027	sham	-0.00799458	-0.350705	-0.380708	0.0266172	14.3031
sub-027	left FEF	0.00030536	-0.0798226	0.0471808	0.0353755	-1.77257
sub-027	right FEF	-0.00164003	0.0884009	-0.0422338	0.034224	1.58671
sub-027	left M1	0.00166104	-0.0300278	0.00449622	0.0370002	-0.168922
sub-027	right M1	-0.000680108	0.0522217	-0.0762695	0.0359377	2.86542
sub-029	sham	-0.014322	-0.55857	-0.588573	0.0202897	29.0084
sub-029	left FEF	-0.000955567	-0.204199	-0.0771957	0.0341146	3.80467
sub-029	right FEF	-0.00384606	-0.312119	-0.442753	0.032018	21.8215
sub-029	left M1	-0.00160921	-0.0410852	-0.00656114	0.03373	0.323372
sub-029	right M1	-0.00228755	0.00902992	-0.119461	0.0343302	5.88777
sub-030	sham	-0.00834678	0.320285	0.290282	0.026265	-11.0521
sub-030	left FEF	-0.00294729	-0.0146217	0.112382	0.0321228	-4.27877
sub-030	right FEF	-0.00357243	-0.0521706	-0.182805	0.0322916	6.96004
sub-030	left M1	-0.00224227	0.0527427	0.0872667	0.0330969	-3.32255
sub-030	right M1	-0.00364618	0.0391655	-0.0893257	0.0329716	3.40094
sub-033	sham	-0.0128273	0.239794	0.209791	0.0217844	-9.63033
sub-033	left FEF	0.000754644	-0.140317	-0.0133134	0.0358248	0.611141
sub-033	right FEF	-0.00216517	-0.204155	-0.334789	0.0336989	15.3683
sub-033	left M1	-0.00246941	0.070169	0.104693	0.0328698	-4.80586
sub-033	right M1	-0.00258966	0.0293689	-0.0991223	0.0340281	4.55014
sub-034	sham	0.0130462	0.347424	0.317421	0.0476579	-6.6604
sub-034	left FEF	0.0034913	0.0887922	0.215796	0.0385614	-4.52801
sub-034	right FEF	0.00717639	0.218344	0.0877092	0.0430404	-1.84039
sub-034	left M1	0.00336926	0.0369925	0.0715166	0.0387084	-1.50062
sub-034	right M1	0.00309378	-0.0356825	-0.164174	0.0397116	3.44483
sub-035	sham	0.00259569	0.502032	0.472029	0.0372074	-12.6864
sub-035	left FEF	-0.00425909	0.10414	0.231143	0.030811	-6.21229
sub-035	right FEF	0.000998782	0.0236237	-0.107011	0.0368628	2.87606
sub-035	left M1	-0.00231329	0.0506924	0.0852165	0.0330259	-2.29031
sub-035	right M1	-0.00309435	0.0951532	-0.033338	0.0335234	0.896003
sub-037	sham	-0.009398	0.00659768	-0.0234053	0.0252138	0.928274
sub-037	left FEF	0.0017458	-0.066632	0.0603714	0.0368159	-2.39438
sub-037	right FEF	-0.00224784	0.0652159	-0.0654187	0.0336162	2.59456
sub-037	left M1	-0.000213109	0.0217283	0.0562523	0.0351261	-2.23102
sub-037	right M1	-0.00052801	0.0708146	-0.0576766	0.0360898	2.28751
sub-038	sham	0.0148364	0.15797	0.127967	0.0494482	-2.5879
sub-038	left FEF	2.40624e-05	0.134397	0.261401	0.0350942	-5.28635
sub-038	right FEF	0.00498009	0.103676	-0.0269584	0.0408441	0.545185
sub-038	left M1	0.00127778	-0.00923936	0.0252847	0.036617	-0.511337
sub-038	right M1	0.00217689	-0.0311341	-0.159625	0.0387947	3.22813
sub-039	sham	-0.00119124	-0.49257	-0.522573	0.0334205	15.6363
sub-039	left FEF	0.000224366	-0.0708071	0.0561964	0.0352945	-1.68149
sub-039	right FEF	0.00316347	-0.0792088	-0.209843	0.0390275	6.27888
sub-039	left M1	-0.000243535	-0.0603021	-0.0257781	0.0350956	0.771325
sub-039	right M1	0.000208458	0.13854	0.0100486	0.0368262	-0.300673
