# Supplementary material for: Rapid modulation of choice behavior by ultrasound on the human frontal eye fields
Source: Nat Commun. 2026 Feb 20;17:2966. doi: 10.1038/s41467-026-69854-7 (PMC13035901; doi:10.1038/s41467-026-69854-7)
Supplement: Supplementary file 4 — Source Data [file 41467_2026_69854_MOESM4_ESM.zip › SourceData/SourceData_Fig2C.xlsx]

## Sheet: Sheet1
participant	condition	saccFirst_dir_b
sub-001	left FEF	0.6
sub-001	right FEF	0.285714
sub-001	sham	0.413793
sub-002	left FEF	0.642857
sub-002	right FEF	0.54717
sub-002	sham	0.396226
sub-003	left FEF	0.533333
sub-003	right FEF	0.55102
sub-003	sham	0.5
sub-004	left FEF	0.523077
sub-004	right FEF	0.5
sub-004	sham	0.551471
sub-005	left FEF	0.461538
sub-005	right FEF	0.57377
sub-005	sham	0.44898
sub-006	left FEF	0.578947
sub-006	right FEF	0.444444
sub-006	sham	0.493333
sub-007	left FEF	0.525424
sub-007	right FEF	0.568966
sub-007	sham	0.561983
sub-008	left FEF	0.575758
sub-008	right FEF	0.390625
sub-008	sham	0.5
sub-009	left FEF	0.5
sub-009	right FEF	0.360656
sub-009	sham	0.555556
sub-010	left FEF	0.568966
sub-010	right FEF	0.430769
sub-010	sham	0.550847
sub-011	left FEF	0.489362
sub-011	right FEF	0.516667
sub-011	sham	0.5
sub-012	left FEF	0.538462
sub-012	right FEF	0.416667
sub-012	sham	0.481013
sub-013	left FEF	0.5
sub-013	right FEF	0.5
sub-013	sham	0.370968
sub-014	left FEF	0.516129
sub-014	right FEF	0.380952
sub-014	sham	0.462185
sub-015	left FEF	0.492537
sub-015	right FEF	0.441176
sub-015	sham	0.5
sub-016	left FEF	0.666667
sub-016	right FEF	0.613636
sub-016	sham	0.543478
sub-017	left FEF	0.460317
sub-017	right FEF	0.435484
sub-017	sham	0.483871
sub-018	left FEF	0.5
sub-018	right FEF	0.54386
sub-018	sham	0.449153
sub-019	left FEF	0.536232
sub-019	right FEF	0.621212
sub-019	sham	0.496
sub-020	left FEF	0.615385
sub-020	right FEF	0.46875
sub-020	sham	0.563636
sub-021	left FEF	0.6
sub-021	right FEF	0.586957
sub-021	sham	0.440476
sub-022	left FEF	0.52459
sub-022	right FEF	0.590909
sub-022	sham	0.609756
sub-023	left FEF	0.55814
sub-023	right FEF	0.325581
sub-023	sham	0.482353
sub-024	left FEF	0.544118
sub-024	right FEF	0.540984
sub-024	sham	0.485507
sub-025	left FEF	0.468085
sub-025	right FEF	0.544444
sub-025	sham	0.47191
sub-026	left FEF	0.525
sub-026	right FEF	0.243902
sub-026	sham	0.493827
sub-027	left FEF	0.474576
sub-027	right FEF	0.595745
sub-027	sham	0.47
sub-029	left FEF	0.515789
sub-029	right FEF	0.350515
sub-029	sham	0.492228
sub-030	left FEF	0.568182
sub-030	right FEF	0.4125
sub-030	sham	0.493243
sub-033	left FEF	0.531646
sub-033	right FEF	0.418605
sub-033	sham	0.554286
sub-034	left FEF	0.490566
sub-034	right FEF	0.592593
sub-034	sham	0.561224
sub-035	left FEF	0.567164
sub-035	right FEF	0.403226
sub-035	sham	0.448819
sub-037	left FEF	0.513889
sub-037	right FEF	0.533333
sub-037	sham	0.496894
sub-038	left FEF	0.714286
sub-038	right FEF	0.454545
sub-038	sham	0.53012
sub-039	left FEF	0.392157
sub-039	right FEF	0.44186
sub-039	sham	0.433333
