# Supplementary material for: Rapid modulation of choice behavior by ultrasound on the human frontal eye fields
Source: Nat Commun. 2026 Feb 20;17:2966. doi: 10.1038/s41467-026-69854-7 (PMC13035901; doi:10.1038/s41467-026-69854-7)
Supplement: Supplementary file 4 — Source Data [file 41467_2026_69854_MOESM4_ESM.zip › SourceData/SourceData_Fig6B.xlsx]

## Sheet: Sheet1
participant	stimControl	mean_stim
sub-002	FEF	0.625
sub-002	M1	0.625
sub-002	sham	0.375
sub-003	FEF	0
sub-003	M1	0
sub-003	sham	0
sub-004	FEF	1
sub-004	M1	0
sub-004	sham	0.0625
sub-005	FEF	0.25
sub-005	M1	0.4375
sub-005	sham	0.03125
sub-006	FEF	0.9375
sub-006	M1	0.75
sub-006	sham	0.09375
sub-007	FEF	0.5
sub-007	M1	0.5
sub-007	sham	0.03125
sub-008	FEF	1
sub-008	M1	1
sub-008	sham	1
sub-009	FEF	0.5
sub-009	M1	0.9375
sub-009	sham	0
sub-010	FEF	1
sub-010	M1	1
sub-010	sham	0.09375
sub-011	FEF	0.9375
sub-011	M1	1
sub-011	sham	0.09375
sub-012	FEF	1
sub-012	M1	1
sub-012	sham	0.0625
sub-013	FEF	0.375
sub-013	M1	0.3125
sub-013	sham	0.34375
sub-014	FEF	0.625
sub-014	M1	0.875
sub-014	sham	0.28125
sub-015	FEF	0.5
sub-015	M1	0.875
sub-015	sham	0
sub-016	FEF	0.5
sub-016	M1	0.3125
sub-016	sham	0.1875
sub-017	FEF	0.75
sub-017	M1	0.625
sub-017	sham	0.53125
sub-018	FEF	0.4375
sub-018	M1	0.625
sub-018	sham	0.3125
sub-019	FEF	0.75
sub-019	M1	0.875
sub-019	sham	0.1875
sub-020	FEF	0.4375
sub-020	M1	0.8125
sub-020	sham	0.03125
sub-021	FEF	0.9375
sub-021	M1	0.6875
sub-021	sham	0.5
sub-022	FEF	1
sub-022	M1	1
sub-022	sham	0.25
sub-023	FEF	0.1875
sub-023	M1	0.375
sub-023	sham	0.28125
sub-024	FEF	0.4375
sub-024	M1	0.3125
sub-024	sham	0.28125
sub-025	FEF	0.9375
sub-025	M1	0.9375
sub-025	sham	0.3125
sub-026	FEF	0.3125
sub-026	M1	0.625
sub-026	sham	0.75
sub-027	FEF	1
sub-027	M1	0.5
sub-027	sham	0.0625
sub-029	FEF	0.625
sub-029	M1	0.6875
sub-029	sham	0.09375
sub-030	FEF	0.625
sub-030	M1	0.625
sub-030	sham	0.4375
sub-033	FEF	0.3125
sub-033	M1	0.9375
sub-033	sham	0.03125
sub-034	FEF	0.8125
sub-034	M1	1
sub-034	sham	0.03125
sub-035	FEF	0.5625
sub-035	M1	0.8125
sub-035	sham	0.09375
sub-037	FEF	0.5
sub-037	M1	0.6875
sub-037	sham	0.125
sub-038	FEF	0.8125
sub-038	M1	0.5625
sub-038	sham	0.0625
sub-039	FEF	0.1875
sub-039	M1	0.4375
sub-039	sham	0.3125
