# Supplementary material for: Rapid modulation of choice behavior by ultrasound on the human frontal eye fields
Source: Nat Commun. 2026 Feb 20;17:2966. doi: 10.1038/s41467-026-69854-7 (PMC13035901; doi:10.1038/s41467-026-69854-7)
Supplement: Supplementary file 4 — Source Data [file 41467_2026_69854_MOESM4_ESM.zip › SourceData/SourceData_Fig6C.xlsx]

## Sheet: Sheet1
participant	condition	mean_accuracy	mean_side
sub-002	left FEF	0.5	0
sub-002	left M1	0	1
sub-002	right FEF	0.375	-0.25
sub-002	right M1	0.375	-0.25
sub-003	left FEF	0.875	-0.75
sub-003	left M1	1	-1
sub-003	right FEF	0.125	-0.75
sub-003	right M1	0	-1
sub-004	left FEF	0.125	0.75
sub-004	left M1	0.375	0.25
sub-004	right FEF	0	-1
sub-004	right M1	0.875	0.75
sub-005	left FEF	0.125	0.75
sub-005	left M1	0.25	0.5
sub-005	right FEF	0	-1
sub-005	right M1	0.5	0
sub-006	left FEF	0.25	0.5
sub-006	left M1	0.25	0.5
sub-006	right FEF	0	-1
sub-006	right M1	0.25	-0.5
sub-007	left FEF	0	1
sub-007	left M1	0	1
sub-007	right FEF	1	1
sub-007	right M1	0	-1
sub-008	left FEF	0.375	0.25
sub-008	left M1	0	1
sub-008	right FEF	1	1
sub-008	right M1	0.75	0.5
sub-009	left FEF	0	1
sub-009	left M1	0.125	0.75
sub-009	right FEF	0	-1
sub-009	right M1	0	-1
sub-010	left FEF	0.375	0.25
sub-010	left M1	0.25	0.5
sub-010	right FEF	0.125	-0.75
sub-010	right M1	0.375	-0.25
sub-011	left FEF	0.75	-0.5
sub-011	left M1	0	1
sub-011	right FEF	0.25	-0.5
sub-011	right M1	0.25	-0.5
sub-012	left FEF	0.625	-0.25
sub-012	left M1	0.75	-0.5
sub-012	right FEF	0	-1
sub-012	right M1	0.125	-0.75
sub-013	left FEF	0.5	0
sub-013	left M1	0.625	-0.25
sub-013	right FEF	0.625	0.25
sub-013	right M1	0.375	-0.25
sub-014	left FEF	0.25	0.5
sub-014	left M1	0.625	-0.25
sub-014	right FEF	0.5	0
sub-014	right M1	0.375	-0.25
sub-015	left FEF	0.125	0.75
sub-015	left M1	0	1
sub-015	right FEF	1	1
sub-015	right M1	0.25	-0.5
sub-016	left FEF	0	1
sub-016	left M1	0.125	0.75
sub-016	right FEF	0	-1
sub-016	right M1	0.875	0.75
sub-017	left FEF	0.5	0
sub-017	left M1	0.5	0
sub-017	right FEF	0.75	0.5
sub-017	right M1	0.375	-0.25
sub-018	left FEF	0.25	0.5
sub-018	left M1	0.375	0.25
sub-018	right FEF	0.375	-0.25
sub-018	right M1	0.25	-0.5
sub-019	left FEF	0.125	0.75
sub-019	left M1	0	1
sub-019	right FEF	0.75	0.5
sub-019	right M1	0.5	0
sub-020	left FEF	0	1
sub-020	left M1	0	1
sub-020	right FEF	0	-1
sub-020	right M1	0	-1
sub-021	left FEF	0.5	0
sub-021	left M1	0.25	0.5
sub-021	right FEF	0.375	-0.25
sub-021	right M1	0.375	-0.25
sub-022	left FEF	0.625	-0.25
sub-022	left M1	0.625	-0.25
sub-022	right FEF	0.125	-0.75
sub-022	right M1	0.25	-0.5
sub-023	left FEF	0.625	-0.25
sub-023	left M1	0.125	0.75
sub-023	right FEF	0.5	0
sub-023	right M1	0.5	0
sub-024	left FEF	0.625	-0.25
sub-024	left M1	0.5	0
sub-024	right FEF	0.375	-0.25
sub-024	right M1	0.125	-0.75
sub-025	left FEF	0.875	-0.75
sub-025	left M1	0.625	-0.25
sub-025	right FEF	0.5	0
sub-025	right M1	0.5	0
sub-026	left FEF	0.5	0
sub-026	left M1	0.5	0
sub-026	right FEF	0.5	0
sub-026	right M1	0.5	0
sub-027	left FEF	0.875	-0.75
sub-027	left M1	0.125	0.75
sub-027	right FEF	0.25	-0.5
sub-027	right M1	0.5	0
sub-029	left FEF	0.375	0.25
sub-029	left M1	0	1
sub-029	right FEF	0.125	-0.75
sub-029	right M1	0.125	-0.75
sub-030	left FEF	0.625	-0.25
sub-030	left M1	0.25	0.5
sub-030	right FEF	0.5	0
sub-030	right M1	0.375	-0.25
sub-033	left FEF	0.625	-0.25
sub-033	left M1	0.25	0.5
sub-033	right FEF	0.375	-0.25
sub-033	right M1	0.125	-0.75
sub-034	left FEF	0.25	0.5
sub-034	left M1	0.25	0.5
sub-034	right FEF	0	-1
sub-034	right M1	0	-1
sub-035	left FEF	0.625	-0.25
sub-035	left M1	0.5	0
sub-035	right FEF	0.625	0.25
sub-035	right M1	0.875	0.75
sub-037	left FEF	0	1
sub-037	left M1	0.125	0.75
sub-037	right FEF	0.625	0.25
sub-037	right M1	0.875	0.75
sub-038	left FEF	1	-1
sub-038	left M1	0.75	-0.5
sub-038	right FEF	0.625	0.25
sub-038	right M1	0.25	-0.5
sub-039	left FEF	0.375	0.25
sub-039	left M1	0.875	-0.75
sub-039	right FEF	0.625	0.25
sub-039	right M1	0.5	0
