# Supplementary material for: Rapid modulation of choice behavior by ultrasound on the human frontal eye fields
Source: Nat Commun. 2026 Feb 20;17:2966. doi: 10.1038/s41467-026-69854-7 (PMC13035901; doi:10.1038/s41467-026-69854-7)
Supplement: Supplementary file 4 — Source Data [file 41467_2026_69854_MOESM4_ESM.zip › SourceData/SourceData_Fig4C.xlsx]

## Sheet: Sheet1
participant	condition	saccFirst_dir_b
sub-001	left M1	0.421053
sub-001	right M1	0.357143
sub-001	sham	0.405405
sub-002	left M1	0.47619
sub-002	right M1	0.540984
sub-002	sham	0.42623
sub-003	left M1	0.561404
sub-003	right M1	0.4375
sub-003	sham	0.495798
sub-004	left M1	0.486486
sub-004	right M1	0.552239
sub-004	sham	0.519737
sub-005	left M1	0.586957
sub-005	right M1	0.425532
sub-005	sham	0.46729
sub-006	left M1	0.577778
sub-006	right M1	0.531915
sub-006	sham	0.5
sub-007	left M1	0.573529
sub-007	right M1	0.523077
sub-007	sham	0.57037
sub-008	left M1	0.44
sub-008	right M1	0.554054
sub-008	sham	0.510204
sub-009	left M1	0.591549
sub-009	right M1	0.411765
sub-009	sham	0.569343
sub-010	left M1	0.538462
sub-010	right M1	0.536232
sub-010	sham	0.571429
sub-011	left M1	0.540541
sub-011	right M1	0.43662
sub-011	sham	0.514286
sub-012	left M1	0.288889
sub-012	right M1	0.382979
sub-012	sham	0.505376
sub-013	left M1	0.526316
sub-013	right M1	0.410256
sub-013	sham	0.378378
sub-014	left M1	0.408451
sub-014	right M1	0.485294
sub-014	sham	0.470149
sub-015	left M1	0.54321
sub-015	right M1	0.455696
sub-015	sham	0.493421
sub-016	left M1	0.596491
sub-016	right M1	0.555556
sub-016	sham	0.533333
sub-017	left M1	0.416667
sub-017	right M1	0.416667
sub-017	sham	0.492958
sub-018	left M1	0.4375
sub-018	right M1	0.47619
sub-018	sham	0.435115
sub-019	left M1	0.532468
sub-019	right M1	0.536585
sub-019	sham	0.493151
sub-020	left M1	0.578947
sub-020	right M1	0.384615
sub-020	sham	0.60274
sub-021	left M1	0.444444
sub-021	right M1	0.516667
sub-021	sham	0.424242
sub-022	left M1	0.507692
sub-022	right M1	0.449275
sub-022	sham	0.610294
sub-023	left M1	0.477273
sub-023	right M1	0.254902
sub-023	sham	0.46
sub-024	left M1	0.452055
sub-024	right M1	0.605263
sub-024	sham	0.472973
sub-025	left M1	0.456311
sub-025	right M1	0.564356
sub-025	sham	0.471503
sub-026	left M1	0.4375
sub-026	right M1	0.361702
sub-026	sham	0.51087
sub-027	left M1	0.485294
sub-027	right M1	0.381818
sub-027	sham	0.478261
sub-029	left M1	0.480769
sub-029	right M1	0.457143
sub-029	sham	0.492754
sub-030	left M1	0.521127
sub-030	right M1	0.494253
sub-030	sham	0.484277
sub-033	left M1	0.595238
sub-033	right M1	0.510638
sub-033	sham	0.553191
sub-034	left M1	0.527273
sub-034	right M1	0.480769
sub-034	sham	0.590909
sub-035	left M1	0.476923
sub-035	right M1	0.520548
sub-035	sham	0.482759
sub-037	left M1	0.486486
sub-037	right M1	0.488636
sub-037	sham	0.505556
sub-038	left M1	0.525424
sub-038	right M1	0.480769
sub-038	sham	0.554455
sub-039	left M1	0.377358
sub-039	right M1	0.528302
sub-039	sham	0.432692
