# Supplementary material for: Rapid modulation of choice behavior by ultrasound on the human frontal eye fields
Source: Nat Commun. 2026 Feb 20;17:2966. doi: 10.1038/s41467-026-69854-7 (PMC13035901; doi:10.1038/s41467-026-69854-7)
Supplement: Supplementary file 4 — Source Data [file 41467_2026_69854_MOESM4_ESM.zip › SourceData/SourceData_SupplFig3C.xlsx]

## Sheet: Sheet1
participant	condition	real_prob
sub-001	left FEF	0.0779664
sub-001	left M1	0.0812543
sub-001	right FEF	0.0664706
sub-001	right M1	0.0590249
sub-001	sham	0.0694996
sub-002	left FEF	0.209591
sub-002	left M1	0.2098
sub-002	right FEF	0.196382
sub-002	right M1	0.193433
sub-002	sham	0.204585
sub-003	left FEF	0.145133
sub-003	left M1	0.147416
sub-003	right FEF	0.138043
sub-003	right M1	0.121156
sub-003	sham	0.133492
sub-004	left FEF	0.371755
sub-004	left M1	0.364923
sub-004	right FEF	0.373154
sub-004	right M1	0.409834
sub-004	sham	0.354571
sub-005	left FEF	0.143566
sub-005	left M1	0.145889
sub-005	right FEF	0.128194
sub-005	right M1	0.136555
sub-005	sham	0.126693
sub-006	left FEF	0.061861
sub-006	left M1	0.0650924
sub-006	right FEF	0.0513272
sub-006	right M1	0.0441952
sub-006	sham	0.0547674
sub-007	left FEF	0.0885058
sub-007	left M1	0.0917531
sub-007	right FEF	0.0766328
sub-007	right M1	0.0689051
sub-007	sham	0.0793966
sub-008	left FEF	0.142632
sub-008	left M1	0.144978
sub-008	right FEF	0.12737
sub-008	right M1	0.122763
sub-008	sham	0.135012
sub-009	left FEF	0.226608
sub-009	left M1	0.226162
sub-009	right FEF	0.235112
sub-009	right M1	0.215483
sub-009	sham	0.202326
sub-010	left FEF	0.184966
sub-010	left M1	0.186055
sub-010	right FEF	0.169806
sub-010	right M1	0.16412
sub-010	sham	0.181711
sub-011	left FEF	0.10157
sub-011	left M1	0.104696
sub-011	right FEF	0.0896244
sub-011	right M1	0.0817904
sub-011	sham	0.0913796
sub-012	left FEF	0.206061
sub-012	left M1	0.206402
sub-012	right FEF	0.194273
sub-012	right M1	0.193082
sub-012	sham	0.196813
sub-013	left FEF	0.118402
sub-013	left M1	0.121273
sub-013	right FEF	0.103135
sub-013	right M1	0.10359
sub-013	sham	0.106638
sub-014	left FEF	0.239065
sub-014	left M1	0.23812
sub-014	right FEF	0.259382
sub-014	right M1	0.235337
sub-014	sham	0.202827
sub-015	left FEF	0.42044
sub-015	left M1	0.411418
sub-015	right FEF	0.427625
sub-015	right M1	0.435162
sub-015	sham	0.428703
sub-016	left FEF	0.130854
sub-016	left M1	0.133477
sub-016	right FEF	0.120002
sub-016	right M1	0.110294
sub-016	sham	0.119433
sub-017	left FEF	0.186082
sub-017	left M1	0.187133
sub-017	right FEF	0.172075
sub-017	right M1	0.179561
sub-017	sham	0.171309
sub-018	left FEF	0.213021
sub-018	left M1	0.213102
sub-018	right FEF	0.195503
sub-018	right M1	0.224146
sub-018	sham	0.19337
sub-019	left FEF	0.244003
sub-019	left M1	0.242855
sub-019	right FEF	0.234928
sub-019	right M1	0.243948
sub-019	sham	0.23011
sub-020	left FEF	0.0761553
sub-020	left M1	0.0794444
sub-020	right FEF	0.0647646
sub-020	right M1	0.0568756
sub-020	sham	0.0681945
sub-021	left FEF	0.212627
sub-021	left M1	0.212722
sub-021	right FEF	0.216516
sub-021	right M1	0.202463
sub-021	sham	0.18908
sub-022	left FEF	0.170919
sub-022	left M1	0.172465
sub-022	right FEF	0.149006
sub-022	right M1	0.165582
sub-022	sham	0.160842
sub-023	left FEF	0.138522
sub-023	left M1	0.140969
sub-023	right FEF	0.125775
sub-023	right M1	0.128288
sub-023	sham	0.12138
sub-024	left FEF	0.337652
sub-024	left M1	0.332378
sub-024	right FEF	0.332626
sub-024	right M1	0.370295
sub-024	sham	0.320476
sub-025	left FEF	0.29143
sub-025	left M1	0.288243
sub-025	right FEF	0.267924
sub-025	right M1	0.31905
sub-025	sham	0.282339
sub-026	left FEF	0.0795451
sub-026	left M1	0.0828305
sub-026	right FEF	0.067924
sub-026	right M1	0.0607438
sub-026	sham	0.0708159
sub-027	left FEF	0.296501
sub-027	left M1	0.293089
sub-027	right FEF	0.29236
sub-027	right M1	0.289499
sub-027	sham	0.295452
sub-029	left FEF	0.386543
sub-029	left M1	0.379039
sub-029	right FEF	0.383154
sub-029	right M1	0.462479
sub-029	sham	0.351976
sub-030	left FEF	0.339972
sub-030	left M1	0.334592
sub-030	right FEF	0.36481
sub-030	right M1	0.351621
sub-030	sham	0.312306
sub-033	left FEF	0.186678
sub-033	left M1	0.187708
sub-033	right FEF	0.193634
sub-033	right M1	0.157509
sub-033	sham	0.170851
sub-034	left FEF	0.0875848
sub-034	left M1	0.0908377
sub-034	right FEF	0.0758097
sub-034	right M1	0.0691376
sub-034	sham	0.0775597
sub-035	left FEF	0.205068
sub-035	left M1	0.205446
sub-035	right FEF	0.190943
sub-035	right M1	0.198582
sub-035	sham	0.193073
sub-037	left FEF	0.242252
sub-037	left M1	0.241176
sub-037	right FEF	0.239564
sub-037	right M1	0.250656
sub-037	sham	0.216837
sub-038	left FEF	0.0890896
sub-038	left M1	0.092333
sub-038	right FEF	0.0760548
sub-038	right M1	0.0720099
sub-038	sham	0.0789467
sub-039	left FEF	0.12437
sub-039	left M1	0.127128
sub-039	right FEF	0.112041
sub-039	right M1	0.106238
sub-039	sham	0.112372
