# Supplementary material for: Rapid modulation of choice behavior by ultrasound on the human frontal eye fields
Source: Nat Commun. 2026 Feb 20;17:2966. doi: 10.1038/s41467-026-69854-7 (PMC13035901; doi:10.1038/s41467-026-69854-7)
Supplement: Supplementary file 4 — Source Data [file 41467_2026_69854_MOESM4_ESM.zip › SourceData/SourceData_SupplFig2.xlsx]

## Sheet: Sheet1
participant	delay0_f	stimRegion	mean_contra_resp
sub-001	0	FEF	0.354839
sub-001	0	M1	-0.111111
sub-001	1	FEF	0
sub-001	1	M1	0.25
sub-002	0	FEF	0.0892857
sub-002	0	M1	-0.140187
sub-002	1	FEF	-0.428571
sub-002	1	M1	0.368421
sub-003	0	FEF	0.0196078
sub-003	0	M1	0.0630631
sub-003	1	FEF	-0.047619
sub-003	1	M1	0.666667
sub-004	0	FEF	0.0147059
sub-004	0	M1	-0.0629371
sub-004	1	FEF	0.142857
sub-004	1	M1	0.142857
sub-005	0	FEF	-0.113043
sub-005	0	M1	0.060241
sub-005	1	FEF	-0.333333
sub-005	1	M1	0.818182
sub-006	0	FEF	0.142857
sub-006	0	M1	0.0120482
sub-006	1	FEF	0.3
sub-006	1	M1	0.333333
sub-007	0	FEF	-0.00826446
sub-007	0	M1	0.121951
sub-007	1	FEF	0.473684
sub-007	1	M1	-0.466667
sub-008	0	FEF	0.175573
sub-008	0	M1	-0.0687023
sub-008	1	FEF	0.384615
sub-008	1	M1	-0.444444
sub-009	0	FEF	0.126984
sub-009	0	M1	0.2
sub-009	1	FEF	-0.2
sub-009	1	M1	0.111111
sub-010	0	FEF	0.142857
sub-010	0	M1	-0.00884956
sub-010	1	FEF	0.25
sub-010	1	M1	0
sub-011	0	FEF	-0.0363636
sub-011	0	M1	0.153846
sub-011	1	FEF	0.0666667
sub-011	1	M1	-0.375
sub-012	0	FEF	0.142857
sub-012	0	M1	-0.0487805
sub-012	1	FEF	0.2
sub-012	1	M1	-0.384615
sub-013	0	FEF	0.0153846
sub-013	0	M1	0.0491803
sub-013	1	FEF	-0.2
sub-013	1	M1	0.294118
sub-014	0	FEF	0.136
sub-014	0	M1	-0.0866142
sub-014	1	FEF	-0.333333
sub-014	1	M1	0
sub-015	0	FEF	0.0434783
sub-015	0	M1	0.0555556
sub-015	1	FEF	0.0588235
sub-015	1	M1	0.294118
sub-016	0	FEF	0.0344828
sub-016	0	M1	0.0212766
sub-016	1	FEF	0
sub-016	1	M1	0.222222
sub-017	0	FEF	-0.0277778
sub-017	0	M1	-0.00645161
sub-017	1	FEF	0.333333
sub-017	1	M1	-0.166667
sub-018	0	FEF	-0.0344828
sub-018	0	M1	-0.0166667
sub-018	1	FEF	-0.0833333
sub-018	1	M1	-0.272727
sub-019	0	FEF	-0.0857143
sub-019	0	M1	-0.0277778
sub-019	1	FEF	0.333333
sub-019	1	M1	0.176471
sub-020	0	FEF	0.152542
sub-020	0	M1	0.0909091
sub-020	1	FEF	0.529412
sub-020	1	M1	0.833333
sub-021	0	FEF	0
sub-021	0	M1	-0.0892857
sub-021	1	FEF	0.0588235
sub-021	1	M1	0.2
sub-022	0	FEF	-0.0708661
sub-022	0	M1	0
sub-022	1	FEF	0.571429
sub-022	1	M1	0.428571
sub-023	0	FEF	0.232558
sub-023	0	M1	0.179487
sub-023	1	FEF	0.2
sub-023	1	M1	0.444444
sub-024	0	FEF	0.00740741
sub-024	0	M1	-0.145038
sub-024	1	FEF	0.0666667
sub-024	1	M1	-0.1
sub-025	0	FEF	-0.076087
sub-025	0	M1	-0.141414
sub-025	1	FEF	-0.1
sub-025	1	M1	0.454545
sub-026	0	FEF	0.283951
sub-026	0	M1	0.025
sub-026	1	FEF	-0.0666667
sub-026	1	M1	0.25
sub-027	0	FEF	-0.0769231
sub-027	0	M1	0.0406504
sub-027	1	FEF	0.2
sub-027	1	M1	0.6
sub-029	0	FEF	0.163265
sub-029	0	M1	0.026455
sub-029	1	FEF	0
sub-029	1	M1	0.130435
sub-030	0	FEF	0.141176
sub-030	0	M1	0.0198675
sub-030	1	FEF	0.428571
sub-030	1	M1	-0.0666667
sub-033	0	FEF	0.108434
sub-033	0	M1	0.0310559
sub-033	1	FEF	-0.25
sub-033	1	M1	0.529412
sub-034	0	FEF	-0.127273
sub-034	0	M1	-0.00952381
sub-034	1	FEF	-0.3
sub-034	1	M1	0.5
sub-035	0	FEF	0.162791
sub-035	0	M1	0.0175439
sub-035	1	FEF	0
sub-035	1	M1	-0.333333
sub-037	0	FEF	-0.0204082
sub-037	0	M1	-0.0131579
sub-037	1	FEF	0.1
sub-037	1	M1	0
sub-038	0	FEF	0.258427
sub-038	0	M1	0.0208333
sub-038	1	FEF	0.125
sub-038	1	M1	0.176471
sub-039	0	FEF	-0.0612245
sub-039	0	M1	-0.145833
sub-039	1	FEF	0.384615
sub-039	1	M1	-0.272727
