# Supplementary material for: Rapid modulation of choice behavior by ultrasound on the human frontal eye fields
Source: Nat Commun. 2026 Feb 20;17:2966. doi: 10.1038/s41467-026-69854-7 (PMC13035901; doi:10.1038/s41467-026-69854-7)
Supplement: Supplementary file 4 — Source Data [file 41467_2026_69854_MOESM4_ESM.zip › SourceData/SourceData_Fig5B.xlsx]

## Sheet: Sheet1
participant	condition	M1_GABA_iu	saccFirst_dir_b
sub-002	sham	3.23746	1
sub-002	sham	3.23746	1
sub-002	sham	3.23746	0
sub-002	sham	3.23746	0
sub-002	sham	3.23746	0
sub-002	sham	3.23746	0
sub-002	sham	3.23746	0
sub-002	sham	3.23746	1
sub-002	sham	3.23746	0
sub-002	sham	3.23746	1
sub-002	sham	3.23746	1
sub-002	sham	3.23746	0
sub-002	sham	3.23746	0
sub-002	sham	3.23746	0
sub-002	sham	3.23746	0
sub-002	sham	3.23746	0
sub-002	left M1	3.23746	1
sub-002	sham	3.23746	0
sub-002	left M1	3.23746	1
sub-002	sham	3.23746	0
sub-002	sham	3.23746	1
sub-002	left M1	3.23746	1
sub-002	sham	3.23746	1
sub-002	left M1	3.23746	1
sub-002	sham	3.23746	1
sub-002	left M1	3.23746	0
sub-002	left M1	3.23746	0
sub-002	left M1	3.23746	0
sub-002	sham	3.23746	0
sub-002	sham	3.23746	0
sub-002	left M1	3.23746	0
sub-002	left M1	3.23746	1
sub-002	left M1	3.23746	1
sub-002	left M1	3.23746	1
sub-002	sham	3.23746	0
sub-002	sham	3.23746	1
sub-002	left M1	3.23746	1
sub-002	sham	3.23746	0
sub-002	left M1	3.23746	1
sub-002	left M1	3.23746	0
sub-002	sham	3.23746	0
sub-002	sham	3.23746	1
sub-002	left M1	3.23746	0
sub-002	sham	3.23746	1
sub-002	sham	3.23746	0
sub-002	left M1	3.23746	1
sub-002	left M1	3.23746	0
sub-002	left M1	3.23746	0
sub-002	left M1	3.23746	1
sub-002	left M1	3.23746	1
sub-002	sham	3.23746	1
sub-002	sham	3.23746	1
sub-002	left M1	3.23746	1
sub-002	sham	3.23746	1
sub-002	sham	3.23746	1
sub-002	sham	3.23746	0
sub-002	left M1	3.23746	0
sub-002	left M1	3.23746	0
sub-002	sham	3.23746	0
sub-002	left M1	3.23746	1
sub-002	left M1	3.23746	1
sub-002	left M1	3.23746	1
sub-002	sham	3.23746	1
sub-002	sham	3.23746	1
sub-002	sham	3.23746	1
sub-002	left M1	3.23746	0
sub-002	sham	3.23746	1
sub-002	sham	3.23746	1
sub-002	sham	3.23746	0
sub-002	sham	3.23746	1
sub-002	sham	3.23746	0
sub-002	sham	3.23746	0
sub-002	sham	3.23746	0
sub-002	sham	3.23746	1
sub-002	sham	3.23746	0
sub-002	sham	3.23746	1
sub-002	sham	3.23746	0
sub-002	sham	3.23746	0
sub-002	sham	3.23746	0
sub-002	sham	3.23746	1
sub-002	sham	3.23746	0
sub-002	sham	3.23746	0
sub-002	sham	3.23746	1
sub-002	sham	3.23746	0
sub-002	sham	3.23746	1
sub-002	left M1	3.23746	1
sub-002	left M1	3.23746	0
sub-002	left M1	3.23746	0
sub-002	sham	3.23746	1
sub-002	sham	3.23746	0
sub-002	left M1	3.23746	0
sub-002	sham	3.23746	1
sub-002	left M1	3.23746	0
sub-002	sham	3.23746	0
sub-002	left M1	3.23746	0
sub-002	sham	3.23746	0
sub-002	left M1	3.23746	1
sub-002	left M1	3.23746	0
sub-002	sham	3.23746	0
sub-002	sham	3.23746	1
sub-002	sham	3.23746	1
sub-002	sham	3.23746	0
sub-002	left M1	3.23746	0
sub-002	sham	3.23746	0
sub-002	sham	3.23746	0
sub-002	sham	3.23746	1
sub-002	sham	3.23746	0
sub-002	left M1	3.23746	0
sub-002	left M1	3.23746	0
sub-002	left M1	3.23746	0
sub-002	sham	3.23746	1
sub-002	left M1	3.23746	0
sub-002	left M1	3.23746	1
sub-002	sham	3.23746	0
sub-002	sham	3.23746	0
sub-002	sham	3.23746	0
sub-002	sham	3.23746	0
sub-002	sham	3.23746	0
sub-002	sham	3.23746	0
sub-002	sham	3.23746	1
sub-002	sham	3.23746	1
sub-002	sham	3.23746	0
sub-002	sham	3.23746	0
sub-002	sham	3.23746	0
sub-002	sham	3.23746	1
sub-002	sham	3.23746	0
sub-002	sham	3.23746	0
sub-002	sham	3.23746	0
sub-002	sham	3.23746	0
sub-002	sham	3.23746	0
sub-002	sham	3.23746	0
sub-002	sham	3.23746	0
sub-002	sham	3.23746	0
sub-002	sham	3.23746	0
sub-002	sham	3.23746	1
sub-002	sham	3.23746	1
sub-002	sham	3.23746	0
sub-002	sham	3.23746	1
sub-002	left M1	3.23746	0
sub-002	left M1	3.23746	0
sub-002	left M1	3.23746	0
sub-002	left M1	3.23746	0
sub-002	left M1	3.23746	1
sub-002	left M1	3.23746	0
sub-002	left M1	3.23746	0
sub-002	left M1	3.23746	1
sub-002	sham	3.23746	1
sub-002	sham	3.23746	0
sub-002	left M1	3.23746	0
sub-002	left M1	3.23746	1
sub-002	sham	3.23746	0
sub-002	sham	3.23746	0
sub-002	left M1	3.23746	1
sub-002	sham	3.23746	0
sub-002	left M1	3.23746	0
sub-002	left M1	3.23746	0
sub-002	left M1	3.23746	0
sub-002	sham	3.23746	1
sub-002	sham	3.23746	0
sub-002	left M1	3.23746	1
sub-002	sham	3.23746	1
sub-002	sham	3.23746	0
sub-002	sham	3.23746	1
sub-003	sham	3.49387	0
sub-003	sham	3.49387	1
sub-003	sham	3.49387	0
sub-003	sham	3.49387	1
sub-003	sham	3.49387	1
sub-003	sham	3.49387	0
sub-003	sham	3.49387	1
sub-003	sham	3.49387	0
sub-003	sham	3.49387	1
sub-003	sham	3.49387	1
sub-003	sham	3.49387	0
sub-003	sham	3.49387	1
sub-003	sham	3.49387	0
sub-003	left M1	3.49387	0
sub-003	sham	3.49387	0
sub-003	sham	3.49387	0
sub-003	left M1	3.49387	1
sub-003	left M1	3.49387	0
sub-003	left M1	3.49387	1
sub-003	sham	3.49387	0
sub-003	sham	3.49387	0
sub-003	sham	3.49387	0
sub-003	sham	3.49387	0
sub-003	sham	3.49387	0
sub-003	left M1	3.49387	1
sub-003	left M1	3.49387	0
sub-003	left M1	3.49387	0
sub-003	left M1	3.49387	0
sub-003	sham	3.49387	0
sub-003	sham	3.49387	1
sub-003	left M1	3.49387	1
sub-003	sham	3.49387	1
sub-003	left M1	3.49387	0
sub-003	left M1	3.49387	1
sub-003	sham	3.49387	1
sub-003	left M1	3.49387	0
sub-003	left M1	3.49387	1
sub-003	sham	3.49387	0
sub-003	left M1	3.49387	1
sub-003	left M1	3.49387	0
sub-003	sham	3.49387	0
sub-003	sham	3.49387	0
sub-003	left M1	3.49387	1
sub-003	left M1	3.49387	0
sub-003	left M1	3.49387	0
sub-003	sham	3.49387	1
sub-003	sham	3.49387	1
sub-003	left M1	3.49387	0
sub-003	sham	3.49387	1
sub-003	sham	3.49387	1
sub-003	left M1	3.49387	0
sub-003	left M1	3.49387	1
sub-003	left M1	3.49387	0
sub-003	sham	3.49387	0
sub-003	sham	3.49387	0
sub-003	sham	3.49387	1
sub-003	sham	3.49387	1
sub-003	left M1	3.49387	1
sub-003	left M1	3.49387	0
sub-003	left M1	3.49387	1
sub-003	left M1	3.49387	0
sub-003	left M1	3.49387	0
sub-003	sham	3.49387	0
sub-003	sham	3.49387	0
sub-003	sham	3.49387	0
sub-003	sham	3.49387	1
sub-003	left M1	3.49387	0
sub-003	sham	3.49387	0
sub-003	sham	3.49387	1
sub-003	sham	3.49387	1
sub-003	sham	3.49387	1
sub-003	sham	3.49387	1
sub-003	sham	3.49387	0
sub-003	sham	3.49387	0
sub-003	sham	3.49387	1
sub-003	sham	3.49387	0
sub-003	sham	3.49387	1
sub-003	sham	3.49387	0
sub-003	sham	3.49387	0
sub-003	sham	3.49387	0
sub-003	sham	3.49387	1
sub-003	sham	3.49387	1
sub-003	sham	3.49387	1
sub-003	sham	3.49387	1
sub-003	sham	3.49387	0
sub-003	left M1	3.49387	1
sub-003	sham	3.49387	1
sub-003	sham	3.49387	1
sub-003	left M1	3.49387	1
sub-003	left M1	3.49387	1
sub-003	sham	3.49387	1
sub-003	sham	3.49387	1
sub-003	left M1	3.49387	0
sub-003	left M1	3.49387	0
sub-003	sham	3.49387	0
sub-003	sham	3.49387	1
sub-003	sham	3.49387	0
sub-003	sham	3.49387	1
sub-003	left M1	3.49387	1
sub-003	left M1	3.49387	1
sub-003	left M1	3.49387	1
sub-003	sham	3.49387	0
sub-003	left M1	3.49387	0
sub-003	sham	3.49387	1
sub-003	left M1	3.49387	0
sub-003	left M1	3.49387	1
sub-003	sham	3.49387	1
sub-003	sham	3.49387	1
sub-003	sham	3.49387	1
sub-003	sham	3.49387	1
sub-003	sham	3.49387	1
sub-003	sham	3.49387	1
sub-003	sham	3.49387	1
sub-003	sham	3.49387	0
sub-003	sham	3.49387	0
sub-003	sham	3.49387	1
sub-003	sham	3.49387	0
sub-003	sham	3.49387	1
sub-003	sham	3.49387	0
sub-003	sham	3.49387	0
sub-003	sham	3.49387	0
sub-003	sham	3.49387	1
sub-003	sham	3.49387	0
sub-003	sham	3.49387	1
sub-003	sham	3.49387	0
sub-003	sham	3.49387	1
sub-003	sham	3.49387	0
sub-003	sham	3.49387	0
sub-003	sham	3.49387	0
sub-003	sham	3.49387	1
sub-003	sham	3.49387	0
sub-003	sham	3.49387	1
sub-003	sham	3.49387	1
sub-003	left M1	3.49387	0
sub-003	left M1	3.49387	1
sub-003	sham	3.49387	0
sub-003	sham	3.49387	1
sub-003	left M1	3.49387	1
sub-003	left M1	3.49387	0
sub-003	sham	3.49387	0
sub-003	sham	3.49387	1
sub-003	sham	3.49387	1
sub-003	left M1	3.49387	1
sub-003	sham	3.49387	1
sub-003	left M1	3.49387	0
sub-003	sham	3.49387	0
sub-003	sham	3.49387	1
sub-003	sham	3.49387	0
sub-003	left M1	3.49387	0
sub-003	left M1	3.49387	1
sub-003	sham	3.49387	0
sub-003	left M1	3.49387	1
sub-003	left M1	3.49387	1
sub-003	sham	3.49387	1
sub-003	sham	3.49387	0
sub-003	sham	3.49387	0
sub-003	left M1	3.49387	1
sub-003	sham	3.49387	0
sub-003	sham	3.49387	0
sub-003	left M1	3.49387	1
sub-003	sham	3.49387	1
sub-004	sham	4.96081	0
sub-004	sham	4.96081	1
sub-004	sham	4.96081	0
sub-004	sham	4.96081	0
sub-004	sham	4.96081	1
sub-004	sham	4.96081	0
sub-004	sham	4.96081	0
sub-004	sham	4.96081	0
sub-004	sham	4.96081	1
sub-004	sham	4.96081	1
sub-004	sham	4.96081	1
sub-004	sham	4.96081	0
sub-004	sham	4.96081	1
sub-004	sham	4.96081	0
sub-004	sham	4.96081	0
sub-004	sham	4.96081	0
sub-004	sham	4.96081	0
sub-004	left M1	4.96081	0
sub-004	left M1	4.96081	0
sub-004	sham	4.96081	1
sub-004	sham	4.96081	1
sub-004	left M1	4.96081	1
sub-004	sham	4.96081	0
sub-004	sham	4.96081	0
sub-004	left M1	4.96081	1
sub-004	left M1	4.96081	1
sub-004	sham	4.96081	1
sub-004	left M1	4.96081	1
sub-004	sham	4.96081	0
sub-004	sham	4.96081	1
sub-004	sham	4.96081	1
sub-004	sham	4.96081	1
sub-004	left M1	4.96081	0
sub-004	left M1	4.96081	0
sub-004	sham	4.96081	0
sub-004	left M1	4.96081	0
sub-004	sham	4.96081	1
sub-004	sham	4.96081	1
sub-004	left M1	4.96081	1
sub-004	sham	4.96081	1
sub-004	left M1	4.96081	0
sub-004	sham	4.96081	0
sub-004	left M1	4.96081	0
sub-004	left M1	4.96081	1
sub-004	sham	4.96081	1
sub-004	sham	4.96081	0
sub-004	sham	4.96081	1
sub-004	sham	4.96081	1
sub-004	sham	4.96081	0
sub-004	left M1	4.96081	0
sub-004	sham	4.96081	1
sub-004	left M1	4.96081	0
sub-004	left M1	4.96081	1
sub-004	sham	4.96081	0
sub-004	sham	4.96081	0
sub-004	left M1	4.96081	1
sub-004	left M1	4.96081	1
sub-004	left M1	4.96081	0
sub-004	sham	4.96081	1
sub-004	sham	4.96081	0
sub-004	sham	4.96081	0
sub-004	sham	4.96081	1
sub-004	left M1	4.96081	1
sub-004	sham	4.96081	1
sub-004	sham	4.96081	1
sub-004	left M1	4.96081	0
sub-004	sham	4.96081	0
sub-004	left M1	4.96081	1
sub-004	left M1	4.96081	1
sub-004	left M1	4.96081	1
sub-004	sham	4.96081	0
sub-004	left M1	4.96081	1
sub-004	sham	4.96081	1
sub-004	left M1	4.96081	1
sub-004	sham	4.96081	0
sub-004	sham	4.96081	1
sub-004	sham	4.96081	0
sub-004	sham	4.96081	0
sub-004	left M1	4.96081	0
sub-004	sham	4.96081	1
sub-004	left M1	4.96081	1
sub-004	left M1	4.96081	1
sub-004	sham	4.96081	0
sub-004	left M1	4.96081	1
sub-004	left M1	4.96081	0
sub-004	left M1	4.96081	0
sub-004	sham	4.96081	0
sub-004	left M1	4.96081	1
sub-004	left M1	4.96081	1
sub-004	left M1	4.96081	0
sub-004	left M1	4.96081	0
sub-004	sham	4.96081	0
sub-004	sham	4.96081	1
sub-004	sham	4.96081	1
sub-004	sham	4.96081	0
sub-004	left M1	4.96081	1
sub-004	sham	4.96081	1
sub-004	left M1	4.96081	1
sub-004	left M1	4.96081	0
sub-004	sham	4.96081	0
sub-004	sham	4.96081	1
sub-004	sham	4.96081	1
sub-004	sham	4.96081	1
sub-004	sham	4.96081	1
sub-004	sham	4.96081	1
sub-004	sham	4.96081	1
sub-004	sham	4.96081	0
sub-004	sham	4.96081	0
sub-004	sham	4.96081	0
sub-004	sham	4.96081	0
sub-004	sham	4.96081	1
sub-004	sham	4.96081	1
sub-004	sham	4.96081	1
sub-004	sham	4.96081	1
sub-004	sham	4.96081	0
sub-004	sham	4.96081	1
sub-004	sham	4.96081	1
sub-004	sham	4.96081	1
sub-004	sham	4.96081	0
sub-004	left M1	4.96081	0
sub-004	left M1	4.96081	1
sub-004	left M1	4.96081	1
sub-004	sham	4.96081	0
sub-004	sham	4.96081	0
sub-004	sham	4.96081	1
sub-004	sham	4.96081	1
sub-004	left M1	4.96081	0
sub-004	left M1	4.96081	0
sub-004	sham	4.96081	0
sub-004	left M1	4.96081	0
sub-004	sham	4.96081	0
sub-004	left M1	4.96081	0
sub-004	sham	4.96081	0
sub-004	left M1	4.96081	0
sub-004	sham	4.96081	0
sub-004	left M1	4.96081	0
sub-004	left M1	4.96081	1
sub-004	sham	4.96081	1
sub-004	sham	4.96081	1
sub-004	left M1	4.96081	0
sub-004	sham	4.96081	1
sub-004	sham	4.96081	1
sub-004	left M1	4.96081	0
sub-004	left M1	4.96081	1
sub-004	left M1	4.96081	1
sub-004	left M1	4.96081	1
sub-004	left M1	4.96081	0
sub-004	sham	4.96081	1
sub-004	sham	4.96081	0
sub-004	sham	4.96081	1
sub-004	sham	4.96081	1
sub-004	left M1	4.96081	1
sub-004	sham	4.96081	0
sub-004	left M1	4.96081	0
sub-004	sham	4.96081	1
sub-004	sham	4.96081	1
sub-004	sham	4.96081	0
sub-004	sham	4.96081	0
sub-004	sham	4.96081	1
sub-004	sham	4.96081	0
sub-004	sham	4.96081	1
sub-004	sham	4.96081	0
sub-004	sham	4.96081	0
sub-004	sham	4.96081	0
sub-004	sham	4.96081	1
sub-004	sham	4.96081	0
sub-004	sham	4.96081	0
sub-004	sham	4.96081	0
sub-004	sham	4.96081	0
sub-004	sham	4.96081	1
sub-004	sham	4.96081	0
sub-004	sham	4.96081	0
sub-004	sham	4.96081	1
sub-004	sham	4.96081	0
sub-004	sham	4.96081	0
sub-004	sham	4.96081	1
sub-004	sham	4.96081	0
sub-004	sham	4.96081	1
sub-004	sham	4.96081	1
sub-004	sham	4.96081	0
sub-004	sham	4.96081	1
sub-004	sham	4.96081	1
sub-004	sham	4.96081	1
sub-004	sham	4.96081	1
sub-004	sham	4.96081	0
sub-004	sham	4.96081	0
sub-004	sham	4.96081	0
sub-004	sham	4.96081	1
sub-004	sham	4.96081	1
sub-004	sham	4.96081	0
sub-004	sham	4.96081	1
sub-004	sham	4.96081	0
sub-004	sham	4.96081	1
sub-004	left M1	4.96081	0
sub-004	left M1	4.96081	0
sub-004	sham	4.96081	0
sub-004	sham	4.96081	1
sub-004	sham	4.96081	1
sub-004	left M1	4.96081	1
sub-004	sham	4.96081	0
sub-004	left M1	4.96081	0
sub-004	left M1	4.96081	0
sub-004	sham	4.96081	0
sub-004	sham	4.96081	1
sub-004	sham	4.96081	1
sub-004	left M1	4.96081	1
sub-004	left M1	4.96081	0
sub-004	left M1	4.96081	1
sub-004	sham	4.96081	0
sub-004	sham	4.96081	1
sub-004	left M1	4.96081	1
sub-004	left M1	4.96081	0
sub-004	sham	4.96081	0
sub-004	sham	4.96081	0
sub-004	sham	4.96081	0
sub-004	sham	4.96081	1
sub-004	sham	4.96081	0
sub-004	left M1	4.96081	0
sub-004	sham	4.96081	1
sub-004	left M1	4.96081	1
sub-004	left M1	4.96081	0
sub-004	left M1	4.96081	0
sub-004	left M1	4.96081	1
sub-004	left M1	4.96081	0
sub-004	sham	4.96081	0
sub-004	sham	4.96081	0
sub-004	left M1	4.96081	1
sub-005	sham	2.65296	0
sub-005	sham	2.65296	0
sub-005	sham	2.65296	0
sub-005	sham	2.65296	0
sub-005	sham	2.65296	1
sub-005	sham	2.65296	0
sub-005	sham	2.65296	1
sub-005	sham	2.65296	1
sub-005	sham	2.65296	1
sub-005	sham	2.65296	0
sub-005	sham	2.65296	1
sub-005	sham	2.65296	1
sub-005	sham	2.65296	1
sub-005	sham	2.65296	0
sub-005	sham	2.65296	1
sub-005	sham	2.65296	1
sub-005	sham	2.65296	0
sub-005	left M1	2.65296	0
sub-005	left M1	2.65296	0
sub-005	sham	2.65296	1
sub-005	left M1	2.65296	0
sub-005	sham	2.65296	1
sub-005	sham	2.65296	0
sub-005	left M1	2.65296	1
sub-005	sham	2.65296	1
sub-005	left M1	2.65296	1
sub-005	left M1	2.65296	0
sub-005	sham	2.65296	1
sub-005	sham	2.65296	1
sub-005	sham	2.65296	1
sub-005	left M1	2.65296	1
sub-005	sham	2.65296	0
sub-005	left M1	2.65296	0
sub-005	left M1	2.65296	1
sub-005	left M1	2.65296	1
sub-005	sham	2.65296	1
sub-005	left M1	2.65296	0
sub-005	sham	2.65296	0
sub-005	sham	2.65296	0
sub-005	sham	2.65296	1
sub-005	left M1	2.65296	0
sub-005	sham	2.65296	0
sub-005	sham	2.65296	0
sub-005	sham	2.65296	0
sub-005	left M1	2.65296	1
sub-005	left M1	2.65296	1
sub-005	left M1	2.65296	1
sub-005	sham	2.65296	0
sub-005	sham	2.65296	0
sub-005	sham	2.65296	1
sub-005	left M1	2.65296	0
sub-005	left M1	2.65296	0
sub-005	sham	2.65296	0
sub-005	left M1	2.65296	1
sub-005	left M1	2.65296	0
sub-005	left M1	2.65296	0
sub-005	sham	2.65296	0
sub-005	sham	2.65296	0
sub-005	sham	2.65296	1
sub-005	left M1	2.65296	1
sub-005	sham	2.65296	0
sub-005	sham	2.65296	1
sub-005	left M1	2.65296	1
sub-005	left M1	2.65296	1
sub-005	left M1	2.65296	1
sub-005	sham	2.65296	1
sub-005	sham	2.65296	1
sub-005	sham	2.65296	0
sub-005	sham	2.65296	1
sub-005	sham	2.65296	1
sub-005	sham	2.65296	0
sub-005	sham	2.65296	1
sub-005	sham	2.65296	1
sub-005	sham	2.65296	0
sub-005	sham	2.65296	0
sub-005	sham	2.65296	0
sub-005	sham	2.65296	0
sub-005	sham	2.65296	0
sub-005	sham	2.65296	1
sub-005	left M1	2.65296	1
sub-005	sham	2.65296	0
sub-005	left M1	2.65296	0
sub-005	left M1	2.65296	0
sub-005	sham	2.65296	0
sub-005	sham	2.65296	1
sub-005	sham	2.65296	0
sub-005	left M1	2.65296	1
sub-005	left M1	2.65296	1
sub-005	left M1	2.65296	1
sub-005	left M1	2.65296	1
sub-005	sham	2.65296	0
sub-005	left M1	2.65296	0
sub-005	sham	2.65296	1
sub-005	sham	2.65296	1
sub-005	left M1	2.65296	1
sub-005	sham	2.65296	0
sub-005	left M1	2.65296	0
sub-005	sham	2.65296	1
sub-005	sham	2.65296	0
sub-005	sham	2.65296	0
sub-005	left M1	2.65296	0
sub-005	left M1	2.65296	0
sub-005	sham	2.65296	1
sub-005	left M1	2.65296	0
sub-005	sham	2.65296	0
sub-005	left M1	2.65296	1
sub-005	sham	2.65296	0
sub-005	left M1	2.65296	0
sub-005	sham	2.65296	0
sub-005	left M1	2.65296	1
sub-005	sham	2.65296	0
sub-005	sham	2.65296	0
sub-005	sham	2.65296	0
sub-005	sham	2.65296	1
sub-005	sham	2.65296	1
sub-005	sham	2.65296	0
sub-005	sham	2.65296	0
sub-005	sham	2.65296	0
sub-005	sham	2.65296	0
sub-005	sham	2.65296	1
sub-005	sham	2.65296	1
sub-005	sham	2.65296	0
sub-005	sham	2.65296	0
sub-005	sham	2.65296	0
sub-005	sham	2.65296	0
sub-005	sham	2.65296	1
sub-005	sham	2.65296	1
sub-005	sham	2.65296	0
sub-005	sham	2.65296	1
sub-005	sham	2.65296	0
sub-005	sham	2.65296	1
sub-005	sham	2.65296	0
sub-005	sham	2.65296	1
sub-005	sham	2.65296	1
sub-005	sham	2.65296	1
sub-005	sham	2.65296	1
sub-005	sham	2.65296	0
sub-005	sham	2.65296	0
sub-005	sham	2.65296	0
sub-006	sham	4.43215	0
sub-006	sham	4.43215	1
sub-006	sham	4.43215	0
sub-006	sham	4.43215	0
sub-006	sham	4.43215	1
sub-006	sham	4.43215	0
sub-006	sham	4.43215	1
sub-006	sham	4.43215	1
sub-006	sham	4.43215	0
sub-006	left M1	4.43215	0
sub-006	sham	4.43215	1
sub-006	sham	4.43215	0
sub-006	left M1	4.43215	1
sub-006	sham	4.43215	0
sub-006	sham	4.43215	1
sub-006	left M1	4.43215	1
sub-006	left M1	4.43215	1
sub-006	sham	4.43215	1
sub-006	left M1	4.43215	0
sub-006	sham	4.43215	0
sub-006	sham	4.43215	0
sub-006	left M1	4.43215	1
sub-006	sham	4.43215	0
sub-006	sham	4.43215	1
sub-006	left M1	4.43215	0
sub-006	left M1	4.43215	0
sub-006	sham	4.43215	0
sub-006	left M1	4.43215	1
sub-006	left M1	4.43215	1
sub-006	sham	4.43215	1
sub-006	left M1	4.43215	0
sub-006	sham	4.43215	0
sub-006	sham	4.43215	1
sub-006	sham	4.43215	0
sub-006	left M1	4.43215	1
sub-006	sham	4.43215	1
sub-006	sham	4.43215	1
sub-006	sham	4.43215	0
sub-006	left M1	4.43215	1
sub-006	left M1	4.43215	0
sub-006	left M1	4.43215	0
sub-006	sham	4.43215	0
sub-006	left M1	4.43215	0
sub-006	left M1	4.43215	0
sub-006	sham	4.43215	0
sub-006	left M1	4.43215	0
sub-006	sham	4.43215	0
sub-006	left M1	4.43215	1
sub-006	sham	4.43215	0
sub-006	sham	4.43215	0
sub-006	sham	4.43215	0
sub-006	sham	4.43215	0
sub-006	sham	4.43215	0
sub-006	sham	4.43215	0
sub-006	sham	4.43215	1
sub-006	sham	4.43215	1
sub-006	sham	4.43215	0
sub-006	sham	4.43215	0
sub-006	sham	4.43215	1
sub-006	left M1	4.43215	1
sub-006	left M1	4.43215	0
sub-006	left M1	4.43215	1
sub-006	left M1	4.43215	1
sub-006	sham	4.43215	0
sub-006	sham	4.43215	1
sub-006	sham	4.43215	0
sub-006	sham	4.43215	1
sub-006	left M1	4.43215	0
sub-006	left M1	4.43215	1
sub-006	left M1	4.43215	0
sub-006	left M1	4.43215	1
sub-006	left M1	4.43215	0
sub-006	left M1	4.43215	0
sub-006	sham	4.43215	1
sub-006	sham	4.43215	0
sub-006	sham	4.43215	0
sub-006	sham	4.43215	0
sub-006	sham	4.43215	0
sub-006	sham	4.43215	0
sub-006	sham	4.43215	0
sub-006	sham	4.43215	1
sub-006	sham	4.43215	1
sub-006	sham	4.43215	0
sub-006	sham	4.43215	1
sub-006	sham	4.43215	1
sub-006	sham	4.43215	1
sub-006	sham	4.43215	1
sub-006	sham	4.43215	0
sub-006	sham	4.43215	1
sub-006	sham	4.43215	0
sub-006	sham	4.43215	0
sub-006	sham	4.43215	1
sub-006	sham	4.43215	1
sub-006	sham	4.43215	0
sub-006	sham	4.43215	1
sub-006	sham	4.43215	1
sub-006	sham	4.43215	1
sub-006	sham	4.43215	1
sub-006	sham	4.43215	0
sub-006	left M1	4.43215	0
sub-006	left M1	4.43215	1
sub-006	sham	4.43215	1
sub-006	sham	4.43215	0
sub-006	left M1	4.43215	1
sub-006	left M1	4.43215	1
sub-006	left M1	4.43215	1
sub-006	sham	4.43215	1
sub-006	left M1	4.43215	0
sub-006	sham	4.43215	1
sub-006	left M1	4.43215	1
sub-006	sham	4.43215	1
sub-006	left M1	4.43215	0
sub-006	left M1	4.43215	1
sub-006	sham	4.43215	1
sub-006	sham	4.43215	1
sub-006	sham	4.43215	0
sub-007	sham	2.7265	0
sub-007	sham	2.7265	1
sub-007	sham	2.7265	0
sub-007	sham	2.7265	0
sub-007	sham	2.7265	1
sub-007	sham	2.7265	0
sub-007	sham	2.7265	1
sub-007	sham	2.7265	1
sub-007	sham	2.7265	1
sub-007	sham	2.7265	1
sub-007	sham	2.7265	1
sub-007	sham	2.7265	1
sub-007	sham	2.7265	1
sub-007	sham	2.7265	0
sub-007	sham	2.7265	0
sub-007	sham	2.7265	1
sub-007	sham	2.7265	1
sub-007	sham	2.7265	0
sub-007	left M1	2.7265	0
sub-007	sham	2.7265	1
sub-007	left M1	2.7265	0
sub-007	sham	2.7265	1
sub-007	left M1	2.7265	0
sub-007	sham	2.7265	1
sub-007	left M1	2.7265	0
sub-007	sham	2.7265	0
sub-007	left M1	2.7265	1
sub-007	left M1	2.7265	1
sub-007	left M1	2.7265	0
sub-007	sham	2.7265	1
sub-007	left M1	2.7265	0
sub-007	left M1	2.7265	1
sub-007	sham	2.7265	1
sub-007	sham	2.7265	1
sub-007	left M1	2.7265	1
sub-007	left M1	2.7265	0
sub-007	left M1	2.7265	0
sub-007	sham	2.7265	0
sub-007	sham	2.7265	1
sub-007	sham	2.7265	1
sub-007	sham	2.7265	0
sub-007	left M1	2.7265	0
sub-007	sham	2.7265	1
sub-007	left M1	2.7265	1
sub-007	left M1	2.7265	1
sub-007	left M1	2.7265	0
sub-007	sham	2.7265	1
sub-007	left M1	2.7265	0
sub-007	left M1	2.7265	1
sub-007	left M1	2.7265	0
sub-007	sham	2.7265	0
sub-007	left M1	2.7265	1
sub-007	left M1	2.7265	1
sub-007	sham	2.7265	1
sub-007	sham	2.7265	0
sub-007	left M1	2.7265	1
sub-007	left M1	2.7265	1
sub-007	sham	2.7265	1
sub-007	sham	2.7265	1
sub-007	left M1	2.7265	1
sub-007	sham	2.7265	1
sub-007	sham	2.7265	0
sub-007	left M1	2.7265	1
sub-007	left M1	2.7265	1
sub-007	sham	2.7265	0
sub-007	sham	2.7265	0
sub-007	sham	2.7265	1
sub-007	left M1	2.7265	0
sub-007	sham	2.7265	1
sub-007	sham	2.7265	0
sub-007	sham	2.7265	1
sub-007	left M1	2.7265	0
sub-007	left M1	2.7265	1
sub-007	sham	2.7265	0
sub-007	sham	2.7265	1
sub-007	sham	2.7265	0
sub-007	sham	2.7265	1
sub-007	sham	2.7265	1
sub-007	sham	2.7265	1
sub-007	sham	2.7265	0
sub-007	sham	2.7265	1
sub-007	sham	2.7265	1
sub-007	sham	2.7265	1
sub-007	sham	2.7265	0
sub-007	sham	2.7265	1
sub-007	sham	2.7265	1
sub-007	sham	2.7265	1
sub-007	sham	2.7265	0
sub-007	sham	2.7265	1
sub-007	sham	2.7265	0
sub-007	left M1	2.7265	1
sub-007	sham	2.7265	0
sub-007	sham	2.7265	1
sub-007	sham	2.7265	0
sub-007	sham	2.7265	1
sub-007	left M1	2.7265	0
sub-007	sham	2.7265	1
sub-007	sham	2.7265	0
sub-007	left M1	2.7265	0
sub-007	left M1	2.7265	0
sub-007	left M1	2.7265	1
sub-007	left M1	2.7265	0
sub-007	sham	2.7265	0
sub-007	left M1	2.7265	1
sub-007	sham	2.7265	0
sub-007	sham	2.7265	0
sub-007	left M1	2.7265	1
sub-007	left M1	2.7265	0
sub-007	sham	2.7265	0
sub-007	left M1	2.7265	1
sub-007	sham	2.7265	1
sub-007	sham	2.7265	1
sub-007	sham	2.7265	0
sub-007	left M1	2.7265	1
sub-007	sham	2.7265	0
sub-007	left M1	2.7265	0
sub-007	sham	2.7265	1
sub-007	left M1	2.7265	1
sub-007	left M1	2.7265	0
sub-007	left M1	2.7265	1
sub-007	left M1	2.7265	0
sub-007	sham	2.7265	0
sub-007	sham	2.7265	1
sub-007	sham	2.7265	1
sub-007	sham	2.7265	1
sub-007	sham	2.7265	1
sub-007	sham	2.7265	0
sub-007	sham	2.7265	0
sub-007	sham	2.7265	1
sub-007	sham	2.7265	1
sub-007	sham	2.7265	0
sub-007	sham	2.7265	1
sub-007	sham	2.7265	1
sub-007	sham	2.7265	0
sub-007	sham	2.7265	0
sub-007	sham	2.7265	0
sub-007	sham	2.7265	1
sub-007	sham	2.7265	1
sub-007	sham	2.7265	1
sub-007	sham	2.7265	0
sub-007	sham	2.7265	0
sub-007	sham	2.7265	0
sub-007	sham	2.7265	1
sub-007	sham	2.7265	1
sub-007	sham	2.7265	0
sub-007	sham	2.7265	1
sub-007	sham	2.7265	0
sub-007	sham	2.7265	1
sub-007	sham	2.7265	0
sub-007	sham	2.7265	1
sub-007	sham	2.7265	0
sub-007	sham	2.7265	0
sub-007	sham	2.7265	1
sub-007	left M1	2.7265	1
sub-007	sham	2.7265	0
sub-007	left M1	2.7265	1
sub-007	sham	2.7265	1
sub-007	sham	2.7265	1
sub-007	left M1	2.7265	1
sub-007	sham	2.7265	1
sub-007	sham	2.7265	0
sub-007	sham	2.7265	0
sub-007	left M1	2.7265	1
sub-007	sham	2.7265	1
sub-007	sham	2.7265	0
sub-007	left M1	2.7265	0
sub-007	left M1	2.7265	0
sub-007	sham	2.7265	0
sub-007	left M1	2.7265	0
sub-007	sham	2.7265	1
sub-007	sham	2.7265	0
sub-007	left M1	2.7265	1
sub-007	left M1	2.7265	1
sub-007	left M1	2.7265	1
sub-007	left M1	2.7265	1
sub-007	sham	2.7265	1
sub-007	left M1	2.7265	1
sub-007	sham	2.7265	0
sub-007	left M1	2.7265	1
sub-007	sham	2.7265	0
sub-007	sham	2.7265	0
sub-007	sham	2.7265	0
sub-007	left M1	2.7265	0
sub-007	left M1	2.7265	1
sub-007	left M1	2.7265	1
sub-008	sham		0
sub-008	sham		1
sub-008	sham		0
sub-008	sham		0
sub-008	sham		1
sub-008	sham		1
sub-008	sham		0
sub-008	sham		1
sub-008	sham		0
sub-008	sham		1
sub-008	sham		1
sub-008	sham		0
sub-008	sham		0
sub-008	sham		0
sub-008	sham		0
sub-008	sham		0
sub-008	sham		1
sub-008	sham		0
sub-008	sham		0
sub-008	left M1		1
sub-008	sham		1
sub-008	left M1		0
sub-008	sham		0
sub-008	left M1		1
sub-008	sham		0
sub-008	sham		0
sub-008	sham		1
sub-008	left M1		0
sub-008	left M1		1
sub-008	left M1		0
sub-008	sham		0
sub-008	sham		1
sub-008	sham		0
sub-008	left M1		0
sub-008	sham		0
sub-008	left M1		1
sub-008	sham		0
sub-008	sham		0
sub-008	left M1		0
sub-008	left M1		1
sub-008	sham		0
sub-008	sham		1
sub-008	left M1		0
sub-008	sham		0
sub-008	sham		1
sub-008	sham		0
sub-008	left M1		0
sub-008	left M1		0
sub-008	left M1		1
sub-008	left M1		0
sub-008	left M1		0
sub-008	left M1		1
sub-008	sham		0
sub-008	left M1		0
sub-008	sham		0
sub-008	sham		0
sub-008	sham		1
sub-008	left M1		1
sub-008	left M1		1
sub-008	sham		1
sub-008	left M1		1
sub-008	sham		1
sub-008	sham		1
sub-008	left M1		1
sub-008	sham		0
sub-008	sham		0
sub-008	left M1		1
sub-008	left M1		1
sub-008	left M1		0
sub-008	left M1		0
sub-008	left M1		0
sub-008	sham		0
sub-008	sham		0
sub-008	sham		1
sub-008	left M1		0
sub-008	left M1		1
sub-008	left M1		0
sub-008	left M1		0
sub-008	sham		1
sub-008	sham		1
sub-008	left M1		0
sub-008	left M1		0
sub-008	sham		1
sub-008	left M1		0
sub-008	sham		1
sub-008	left M1		0
sub-008	sham		0
sub-008	sham		0
sub-008	sham		1
sub-008	sham		0
sub-008	sham		1
sub-008	sham		0
sub-008	sham		0
sub-008	sham		1
sub-008	sham		1
sub-008	sham		1
sub-008	sham		1
sub-008	sham		1
sub-008	sham		1
sub-008	sham		0
sub-008	sham		1
sub-008	sham		0
sub-008	sham		1
sub-008	sham		0
sub-008	sham		1
sub-008	sham		1
sub-008	sham		1
sub-008	sham		1
sub-008	sham		1
sub-008	sham		0
sub-008	sham		1
sub-008	left M1		0
sub-008	left M1		0
sub-008	sham		1
sub-008	sham		1
sub-008	sham		1
sub-008	left M1		0
sub-008	left M1		1
sub-008	left M1		1
sub-008	sham		1
sub-008	left M1		0
sub-008	sham		1
sub-008	sham		0
sub-008	left M1		1
sub-008	sham		0
sub-008	left M1		1
sub-008	left M1		0
sub-008	sham		0
sub-008	left M1		0
sub-008	sham		1
sub-008	left M1		0
sub-008	sham		0
sub-008	sham		0
sub-008	sham		0
sub-008	left M1		0
sub-008	left M1		1
sub-008	sham		1
sub-008	sham		1
sub-008	left M1		1
sub-008	left M1		1
sub-008	left M1		1
sub-008	sham		1
sub-008	sham		1
sub-008	sham		0
sub-008	sham		0
sub-008	sham		0
sub-008	sham		0
sub-008	sham		1
sub-008	sham		1
sub-008	sham		1
sub-008	sham		0
sub-008	sham		1
sub-008	sham		0
sub-008	sham		1
sub-008	sham		1
sub-008	sham		1
sub-008	sham		0
sub-008	sham		1
sub-008	sham		1
sub-008	sham		1
sub-008	sham		0
sub-008	sham		0
sub-008	sham		0
sub-008	sham		0
sub-008	sham		0
sub-008	sham		1
sub-008	sham		0
sub-008	sham		1
sub-008	sham		0
sub-008	sham		0
sub-008	sham		0
sub-008	sham		1
sub-008	sham		0
sub-008	sham		1
sub-008	sham		0
sub-008	left M1		1
sub-008	left M1		0
sub-008	sham		0
sub-008	sham		1
sub-008	sham		1
sub-008	sham		0
sub-008	sham		1
sub-008	sham		1
sub-008	left M1		1
sub-008	sham		1
sub-008	sham		1
sub-008	left M1		1
sub-008	sham		0
sub-008	left M1		0
sub-008	left M1		0
sub-008	sham		1
sub-008	sham		0
sub-008	sham		0
sub-008	sham		0
sub-008	left M1		0
sub-008	sham		0
sub-008	left M1		0
sub-008	sham		1
sub-008	left M1		0
sub-008	sham		1
sub-008	left M1		1
sub-008	left M1		1
sub-008	sham		0
sub-008	left M1		1
sub-008	sham		1
sub-008	left M1		1
sub-008	left M1		0
sub-009	sham	3.62804	0
sub-009	sham	3.62804	1
sub-009	sham	3.62804	0
sub-009	sham	3.62804	0
sub-009	sham	3.62804	0
sub-009	sham	3.62804	0
sub-009	sham	3.62804	0
sub-009	sham	3.62804	1
sub-009	sham	3.62804	0
sub-009	sham	3.62804	1
sub-009	sham	3.62804	1
sub-009	sham	3.62804	0
sub-009	sham	3.62804	0
sub-009	sham	3.62804	1
sub-009	sham	3.62804	0
sub-009	sham	3.62804	0
sub-009	sham	3.62804	1
sub-009	sham	3.62804	0
sub-009	sham	3.62804	1
sub-009	sham	3.62804	0
sub-009	sham	3.62804	0
sub-009	sham	3.62804	1
sub-009	left M1	3.62804	1
sub-009	sham	3.62804	1
sub-009	sham	3.62804	1
sub-009	left M1	3.62804	0
sub-009	sham	3.62804	1
sub-009	left M1	3.62804	1
sub-009	sham	3.62804	1
sub-009	sham	3.62804	1
sub-009	left M1	3.62804	0
sub-009	sham	3.62804	1
sub-009	left M1	3.62804	1
sub-009	left M1	3.62804	1
sub-009	sham	3.62804	1
sub-009	sham	3.62804	0
sub-009	sham	3.62804	1
sub-009	left M1	3.62804	1
sub-009	left M1	3.62804	0
sub-009	left M1	3.62804	0
sub-009	sham	3.62804	1
sub-009	left M1	3.62804	0
sub-009	left M1	3.62804	1
sub-009	left M1	3.62804	1
sub-009	sham	3.62804	1
sub-009	sham	3.62804	0
sub-009	left M1	3.62804	1
sub-009	sham	3.62804	1
sub-009	left M1	3.62804	1
sub-009	left M1	3.62804	1
sub-009	left M1	3.62804	0
sub-009	left M1	3.62804	1
sub-009	left M1	3.62804	1
sub-009	sham	3.62804	0
sub-009	left M1	3.62804	0
sub-009	left M1	3.62804	1
sub-009	left M1	3.62804	1
sub-009	left M1	3.62804	0
sub-009	sham	3.62804	1
sub-009	sham	3.62804	0
sub-009	sham	3.62804	0
sub-009	left M1	3.62804	1
sub-009	sham	3.62804	1
sub-009	sham	3.62804	0
sub-009	left M1	3.62804	1
sub-009	left M1	3.62804	1
sub-009	sham	3.62804	1
sub-009	sham	3.62804	0
sub-009	left M1	3.62804	1
sub-009	sham	3.62804	1
sub-009	left M1	3.62804	0
sub-009	sham	3.62804	0
sub-009	sham	3.62804	1
sub-009	sham	3.62804	0
sub-009	sham	3.62804	0
sub-009	left M1	3.62804	0
sub-009	sham	3.62804	0
sub-009	sham	3.62804	0
sub-009	left M1	3.62804	0
sub-009	sham	3.62804	1
sub-009	sham	3.62804	0
sub-009	sham	3.62804	1
sub-009	sham	3.62804	1
sub-009	sham	3.62804	1
sub-009	sham	3.62804	1
sub-009	sham	3.62804	0
sub-009	sham	3.62804	0
sub-009	sham	3.62804	1
sub-009	sham	3.62804	0
sub-009	sham	3.62804	1
sub-009	sham	3.62804	1
sub-009	sham	3.62804	0
sub-009	sham	3.62804	0
sub-009	sham	3.62804	0
sub-009	sham	3.62804	0
sub-009	sham	3.62804	1
sub-009	sham	3.62804	1
sub-009	sham	3.62804	1
sub-009	sham	3.62804	1
sub-009	left M1	3.62804	1
sub-009	sham	3.62804	0
sub-009	sham	3.62804	1
sub-009	left M1	3.62804	0
sub-009	left M1	3.62804	1
sub-009	sham	3.62804	1
sub-009	sham	3.62804	1
sub-009	left M1	3.62804	1
sub-009	left M1	3.62804	1
sub-009	left M1	3.62804	0
sub-009	sham	3.62804	0
sub-009	sham	3.62804	1
sub-009	left M1	3.62804	1
sub-009	left M1	3.62804	0
sub-009	left M1	3.62804	1
sub-009	left M1	3.62804	0
sub-009	left M1	3.62804	0
sub-009	left M1	3.62804	1
sub-009	sham	3.62804	0
sub-009	sham	3.62804	0
sub-009	sham	3.62804	0
sub-009	sham	3.62804	0
sub-009	sham	3.62804	1
sub-009	sham	3.62804	1
sub-009	sham	3.62804	0
sub-009	sham	3.62804	1
sub-009	left M1	3.62804	0
sub-009	left M1	3.62804	0
sub-009	sham	3.62804	0
sub-009	left M1	3.62804	1
sub-009	sham	3.62804	1
sub-009	sham	3.62804	1
sub-009	sham	3.62804	1
sub-009	sham	3.62804	1
sub-009	sham	3.62804	1
sub-009	sham	3.62804	0
sub-009	sham	3.62804	0
sub-009	sham	3.62804	1
sub-009	sham	3.62804	1
sub-009	sham	3.62804	1
sub-009	sham	3.62804	1
sub-009	sham	3.62804	1
sub-009	sham	3.62804	1
sub-009	sham	3.62804	1
sub-009	sham	3.62804	1
sub-009	sham	3.62804	1
sub-009	sham	3.62804	0
sub-009	sham	3.62804	0
sub-009	sham	3.62804	1
sub-009	sham	3.62804	0
sub-009	sham	3.62804	1
sub-009	sham	3.62804	1
sub-009	sham	3.62804	1
sub-009	sham	3.62804	1
sub-009	sham	3.62804	0
sub-009	sham	3.62804	0
sub-009	sham	3.62804	0
sub-009	sham	3.62804	1
sub-009	sham	3.62804	1
sub-009	left M1	3.62804	1
sub-009	left M1	3.62804	0
sub-009	sham	3.62804	0
sub-009	left M1	3.62804	1
sub-009	left M1	3.62804	0
sub-009	left M1	3.62804	0
sub-009	left M1	3.62804	1
sub-009	sham	3.62804	1
sub-009	left M1	3.62804	1
sub-009	left M1	3.62804	0
sub-009	sham	3.62804	0
sub-009	sham	3.62804	1
sub-009	sham	3.62804	1
sub-009	sham	3.62804	1
sub-009	left M1	3.62804	1
sub-009	sham	3.62804	1
sub-009	left M1	3.62804	0
sub-009	left M1	3.62804	1
sub-009	left M1	3.62804	1
sub-009	sham	3.62804	1
sub-009	sham	3.62804	0
sub-009	sham	3.62804	0
sub-009	left M1	3.62804	1
sub-009	left M1	3.62804	1
sub-009	sham	3.62804	0
sub-009	sham	3.62804	0
sub-009	left M1	3.62804	1
sub-009	sham	3.62804	1
sub-009	left M1	3.62804	0
sub-009	left M1	3.62804	1
sub-009	sham	3.62804	0
sub-009	sham	3.62804	1
sub-010	sham	3.37942	1
sub-010	sham	3.37942	1
sub-010	sham	3.37942	1
sub-010	sham	3.37942	1
sub-010	sham	3.37942	1
sub-010	sham	3.37942	0
sub-010	sham	3.37942	0
sub-010	sham	3.37942	0
sub-010	sham	3.37942	0
sub-010	sham	3.37942	0
sub-010	sham	3.37942	0
sub-010	sham	3.37942	1
sub-010	sham	3.37942	1
sub-010	sham	3.37942	1
sub-010	sham	3.37942	1
sub-010	sham	3.37942	0
sub-010	sham	3.37942	0
sub-010	left M1	3.37942	0
sub-010	left M1	3.37942	1
sub-010	sham	3.37942	1
sub-010	sham	3.37942	1
sub-010	left M1	3.37942	1
sub-010	left M1	3.37942	0
sub-010	left M1	3.37942	0
sub-010	sham	3.37942	0
sub-010	left M1	3.37942	1
sub-010	sham	3.37942	0
sub-010	sham	3.37942	0
sub-010	sham	3.37942	0
sub-010	sham	3.37942	1
sub-010	left M1	3.37942	0
sub-010	sham	3.37942	1
sub-010	sham	3.37942	0
sub-010	sham	3.37942	0
sub-010	left M1	3.37942	0
sub-010	left M1	3.37942	0
sub-010	sham	3.37942	1
sub-010	sham	3.37942	1
sub-010	left M1	3.37942	1
sub-010	left M1	3.37942	1
sub-010	sham	3.37942	1
sub-010	left M1	3.37942	1
sub-010	left M1	3.37942	1
sub-010	left M1	3.37942	1
sub-010	left M1	3.37942	0
sub-010	sham	3.37942	0
sub-010	sham	3.37942	1
sub-010	left M1	3.37942	1
sub-010	left M1	3.37942	1
sub-010	sham	3.37942	0
sub-010	left M1	3.37942	0
sub-010	sham	3.37942	0
sub-010	sham	3.37942	0
sub-010	left M1	3.37942	1
sub-010	sham	3.37942	0
sub-010	left M1	3.37942	0
sub-010	sham	3.37942	0
sub-010	sham	3.37942	1
sub-010	sham	3.37942	1
sub-010	sham	3.37942	1
sub-010	sham	3.37942	0
sub-010	left M1	3.37942	1
sub-010	sham	3.37942	1
sub-010	sham	3.37942	0
sub-010	left M1	3.37942	0
sub-010	left M1	3.37942	0
sub-010	sham	3.37942	1
sub-010	left M1	3.37942	0
sub-010	left M1	3.37942	0
sub-010	sham	3.37942	1
sub-010	sham	3.37942	1
sub-010	sham	3.37942	1
sub-010	sham	3.37942	1
sub-010	sham	3.37942	1
sub-010	sham	3.37942	1
sub-010	sham	3.37942	1
sub-010	sham	3.37942	0
sub-010	sham	3.37942	1
sub-010	sham	3.37942	1
sub-010	sham	3.37942	1
sub-010	sham	3.37942	1
sub-010	sham	3.37942	1
sub-010	sham	3.37942	0
sub-010	left M1	3.37942	0
sub-010	sham	3.37942	0
sub-010	left M1	3.37942	1
sub-010	sham	3.37942	1
sub-010	sham	3.37942	1
sub-010	sham	3.37942	1
sub-010	sham	3.37942	1
sub-010	sham	3.37942	0
sub-010	left M1	3.37942	1
sub-010	sham	3.37942	0
sub-010	sham	3.37942	1
sub-010	sham	3.37942	0
sub-010	sham	3.37942	0
sub-010	left M1	3.37942	0
sub-010	sham	3.37942	1
sub-010	sham	3.37942	0
sub-010	left M1	3.37942	1
sub-010	sham	3.37942	1
sub-010	sham	3.37942	1
sub-010	left M1	3.37942	0
sub-010	sham	3.37942	1
sub-010	left M1	3.37942	1
sub-010	left M1	3.37942	0
sub-010	left M1	3.37942	0
sub-010	left M1	3.37942	1
sub-010	left M1	3.37942	1
sub-010	left M1	3.37942	1
sub-010	sham	3.37942	1
sub-010	left M1	3.37942	0
sub-010	left M1	3.37942	1
sub-010	left M1	3.37942	0
sub-010	sham	3.37942	1
sub-010	left M1	3.37942	1
sub-010	sham	3.37942	1
sub-010	sham	3.37942	1
sub-010	sham	3.37942	0
sub-010	sham	3.37942	0
sub-010	sham	3.37942	0
sub-010	sham	3.37942	0
sub-010	sham	3.37942	1
sub-010	sham	3.37942	0
sub-010	sham	3.37942	0
sub-010	sham	3.37942	0
sub-010	sham	3.37942	1
sub-010	sham	3.37942	1
sub-010	sham	3.37942	0
sub-010	sham	3.37942	0
sub-010	sham	3.37942	1
sub-010	sham	3.37942	1
sub-010	sham	3.37942	0
sub-010	sham	3.37942	0
sub-010	sham	3.37942	1
sub-010	sham	3.37942	1
sub-010	sham	3.37942	1
sub-010	sham	3.37942	0
sub-010	sham	3.37942	1
sub-010	sham	3.37942	1
sub-010	sham	3.37942	1
sub-010	sham	3.37942	1
sub-010	sham	3.37942	1
sub-010	sham	3.37942	1
sub-010	sham	3.37942	1
sub-010	sham	3.37942	0
sub-010	sham	3.37942	0
sub-010	sham	3.37942	0
sub-010	left M1	3.37942	1
sub-010	sham	3.37942	0
sub-010	sham	3.37942	0
sub-010	sham	3.37942	0
sub-010	sham	3.37942	1
sub-010	sham	3.37942	0
sub-010	sham	3.37942	0
sub-010	left M1	3.37942	1
sub-010	left M1	3.37942	1
sub-010	sham	3.37942	1
sub-010	sham	3.37942	1
sub-010	left M1	3.37942	0
sub-010	left M1	3.37942	1
sub-010	left M1	3.37942	0
sub-010	sham	3.37942	0
sub-010	left M1	3.37942	1
sub-010	sham	3.37942	0
sub-010	sham	3.37942	1
sub-010	sham	3.37942	1
sub-010	left M1	3.37942	0
sub-010	left M1	3.37942	1
sub-010	sham	3.37942	1
sub-010	sham	3.37942	0
sub-010	left M1	3.37942	0
sub-011	sham	4.28104	0
sub-011	sham	4.28104	1
sub-011	sham	4.28104	0
sub-011	sham	4.28104	0
sub-011	sham	4.28104	1
sub-011	sham	4.28104	0
sub-011	sham	4.28104	0
sub-011	sham	4.28104	0
sub-011	sham	4.28104	1
sub-011	sham	4.28104	1
sub-011	sham	4.28104	0
sub-011	sham	4.28104	1
sub-011	sham	4.28104	0
sub-011	sham	4.28104	0
sub-011	sham	4.28104	1
sub-011	sham	4.28104	1
sub-011	sham	4.28104	1
sub-011	sham	4.28104	1
sub-011	left M1	4.28104	1
sub-011	left M1	4.28104	0
sub-011	sham	4.28104	0
sub-011	sham	4.28104	1
sub-011	sham	4.28104	1
sub-011	sham	4.28104	1
sub-011	sham	4.28104	0
sub-011	left M1	4.28104	1
sub-011	sham	4.28104	1
sub-011	left M1	4.28104	0
sub-011	left M1	4.28104	0
sub-011	sham	4.28104	0
sub-011	left M1	4.28104	1
sub-011	left M1	4.28104	1
sub-011	sham	4.28104	0
sub-011	sham	4.28104	0
sub-011	sham	4.28104	0
sub-011	left M1	4.28104	1
sub-011	left M1	4.28104	0
sub-011	sham	4.28104	0
sub-011	left M1	4.28104	1
sub-011	left M1	4.28104	0
sub-011	sham	4.28104	0
sub-011	sham	4.28104	1
sub-011	left M1	4.28104	0
sub-011	sham	4.28104	0
sub-011	sham	4.28104	0
sub-011	left M1	4.28104	1
sub-011	sham	4.28104	0
sub-011	left M1	4.28104	0
sub-011	sham	4.28104	1
sub-011	left M1	4.28104	0
sub-011	left M1	4.28104	0
sub-011	left M1	4.28104	1
sub-011	left M1	4.28104	0
sub-011	sham	4.28104	1
sub-011	sham	4.28104	0
sub-011	left M1	4.28104	1
sub-011	left M1	4.28104	0
sub-011	left M1	4.28104	0
sub-011	sham	4.28104	1
sub-011	left M1	4.28104	0
sub-011	sham	4.28104	0
sub-011	left M1	4.28104	0
sub-011	left M1	4.28104	0
sub-011	sham	4.28104	0
sub-011	sham	4.28104	0
sub-011	left M1	4.28104	0
sub-011	sham	4.28104	0
sub-011	sham	4.28104	1
sub-011	sham	4.28104	1
sub-011	sham	4.28104	0
sub-011	left M1	4.28104	1
sub-011	sham	4.28104	1
sub-011	left M1	4.28104	0
sub-011	sham	4.28104	0
sub-011	left M1	4.28104	0
sub-011	left M1	4.28104	1
sub-011	sham	4.28104	0
sub-011	sham	4.28104	0
sub-011	left M1	4.28104	1
sub-011	left M1	4.28104	0
sub-011	sham	4.28104	1
sub-011	sham	4.28104	1
sub-011	sham	4.28104	0
sub-011	sham	4.28104	1
sub-011	sham	4.28104	0
sub-011	sham	4.28104	1
sub-011	sham	4.28104	1
sub-011	sham	4.28104	1
sub-011	sham	4.28104	1
sub-011	sham	4.28104	1
sub-011	sham	4.28104	1
sub-011	sham	4.28104	1
sub-011	sham	4.28104	0
sub-011	sham	4.28104	0
sub-011	sham	4.28104	0
sub-011	sham	4.28104	1
sub-011	sham	4.28104	1
sub-011	left M1	4.28104	1
sub-011	left M1	4.28104	1
sub-011	left M1	4.28104	0
sub-011	left M1	4.28104	0
sub-011	left M1	4.28104	1
sub-011	left M1	4.28104	1
sub-011	left M1	4.28104	0
sub-011	sham	4.28104	1
sub-011	left M1	4.28104	0
sub-011	sham	4.28104	0
sub-011	sham	4.28104	1
sub-011	sham	4.28104	1
sub-011	sham	4.28104	0
sub-011	sham	4.28104	1
sub-011	left M1	4.28104	0
sub-011	sham	4.28104	1
sub-011	left M1	4.28104	1
sub-011	left M1	4.28104	0
sub-011	sham	4.28104	0
sub-011	left M1	4.28104	1
sub-011	left M1	4.28104	0
sub-011	sham	4.28104	0
sub-011	sham	4.28104	1
sub-011	sham	4.28104	1
sub-011	sham	4.28104	1
sub-011	sham	4.28104	0
sub-011	left M1	4.28104	1
sub-011	sham	4.28104	0
sub-011	sham	4.28104	1
sub-011	left M1	4.28104	1
sub-011	left M1	4.28104	0
sub-011	sham	4.28104	0
sub-011	left M1	4.28104	1
sub-011	sham	4.28104	1
sub-011	sham	4.28104	1
sub-011	sham	4.28104	0
sub-011	sham	4.28104	1
sub-011	sham	4.28104	0
sub-011	sham	4.28104	0
sub-011	sham	4.28104	1
sub-011	sham	4.28104	0
sub-011	sham	4.28104	0
sub-011	sham	4.28104	0
sub-011	sham	4.28104	0
sub-011	sham	4.28104	0
sub-011	sham	4.28104	1
sub-011	sham	4.28104	1
sub-011	sham	4.28104	0
sub-011	sham	4.28104	1
sub-011	sham	4.28104	0
sub-011	sham	4.28104	0
sub-011	sham	4.28104	0
sub-011	sham	4.28104	0
sub-011	sham	4.28104	0
sub-011	sham	4.28104	1
sub-011	sham	4.28104	1
sub-011	sham	4.28104	0
sub-011	sham	4.28104	1
sub-011	sham	4.28104	1
sub-011	sham	4.28104	1
sub-011	sham	4.28104	0
sub-011	sham	4.28104	1
sub-011	sham	4.28104	1
sub-011	sham	4.28104	0
sub-011	sham	4.28104	1
sub-011	sham	4.28104	1
sub-011	sham	4.28104	1
sub-011	left M1	4.28104	1
sub-011	sham	4.28104	1
sub-011	left M1	4.28104	1
sub-011	sham	4.28104	1
sub-011	left M1	4.28104	1
sub-011	left M1	4.28104	0
sub-011	sham	4.28104	1
sub-011	sham	4.28104	0
sub-011	left M1	4.28104	1
sub-011	sham	4.28104	0
sub-011	left M1	4.28104	1
sub-011	sham	4.28104	0
sub-011	left M1	4.28104	0
sub-011	left M1	4.28104	0
sub-011	left M1	4.28104	1
sub-011	left M1	4.28104	1
sub-011	sham	4.28104	1
sub-011	sham	4.28104	0
sub-011	sham	4.28104	0
sub-011	left M1	4.28104	1
sub-011	left M1	4.28104	1
sub-011	sham	4.28104	0
sub-011	left M1	4.28104	1
sub-011	sham	4.28104	1
sub-011	sham	4.28104	1
sub-011	left M1	4.28104	1
sub-011	sham	4.28104	1
sub-011	left M1	4.28104	1
sub-011	left M1	4.28104	1
sub-011	left M1	4.28104	1
sub-011	left M1	4.28104	1
sub-011	left M1	4.28104	0
sub-011	sham	4.28104	0
sub-011	sham	4.28104	1
sub-012	sham	3.69349	0
sub-012	sham	3.69349	1
sub-012	sham	3.69349	0
sub-012	sham	3.69349	1
sub-012	sham	3.69349	0
sub-012	sham	3.69349	0
sub-012	sham	3.69349	1
sub-012	sham	3.69349	0
sub-012	sham	3.69349	0
sub-012	sham	3.69349	1
sub-012	left M1	3.69349	0
sub-012	left M1	3.69349	1
sub-012	sham	3.69349	0
sub-012	sham	3.69349	1
sub-012	left M1	3.69349	0
sub-012	sham	3.69349	0
sub-012	left M1	3.69349	0
sub-012	sham	3.69349	0
sub-012	left M1	3.69349	1
sub-012	sham	3.69349	1
sub-012	left M1	3.69349	0
sub-012	left M1	3.69349	0
sub-012	sham	3.69349	1
sub-012	sham	3.69349	1
sub-012	sham	3.69349	1
sub-012	sham	3.69349	1
sub-012	sham	3.69349	0
sub-012	left M1	3.69349	0
sub-012	left M1	3.69349	0
sub-012	left M1	3.69349	0
sub-012	sham	3.69349	1
sub-012	sham	3.69349	0
sub-012	left M1	3.69349	1
sub-012	left M1	3.69349	0
sub-012	left M1	3.69349	0
sub-012	sham	3.69349	0
sub-012	left M1	3.69349	0
sub-012	left M1	3.69349	0
sub-012	left M1	3.69349	1
sub-012	sham	3.69349	1
sub-012	sham	3.69349	0
sub-012	sham	3.69349	0
sub-012	sham	3.69349	0
sub-012	sham	3.69349	0
sub-012	sham	3.69349	0
sub-012	sham	3.69349	0
sub-012	left M1	3.69349	1
sub-012	left M1	3.69349	0
sub-012	sham	3.69349	1
sub-012	sham	3.69349	1
sub-012	sham	3.69349	1
sub-012	sham	3.69349	1
sub-012	sham	3.69349	1
sub-012	sham	3.69349	1
sub-012	sham	3.69349	1
sub-012	sham	3.69349	0
sub-012	sham	3.69349	0
sub-012	sham	3.69349	0
sub-012	sham	3.69349	1
sub-012	left M1	3.69349	1
sub-012	sham	3.69349	1
sub-012	sham	3.69349	0
sub-012	sham	3.69349	1
sub-012	sham	3.69349	1
sub-012	left M1	3.69349	0
sub-012	left M1	3.69349	0
sub-012	left M1	3.69349	1
sub-012	sham	3.69349	0
sub-012	left M1	3.69349	0
sub-012	sham	3.69349	0
sub-012	left M1	3.69349	0
sub-012	left M1	3.69349	0
sub-012	sham	3.69349	0
sub-012	left M1	3.69349	0
sub-012	sham	3.69349	1
sub-012	left M1	3.69349	1
sub-012	sham	3.69349	0
sub-012	sham	3.69349	1
sub-012	left M1	3.69349	0
sub-012	sham	3.69349	1
sub-012	sham	3.69349	1
sub-012	sham	3.69349	1
sub-012	sham	3.69349	0
sub-012	sham	3.69349	1
sub-012	sham	3.69349	0
sub-012	sham	3.69349	1
sub-012	sham	3.69349	0
sub-012	sham	3.69349	1
sub-012	sham	3.69349	0
sub-012	sham	3.69349	0
sub-012	sham	3.69349	0
sub-012	sham	3.69349	0
sub-012	sham	3.69349	0
sub-012	sham	3.69349	1
sub-012	sham	3.69349	1
sub-012	sham	3.69349	0
sub-012	sham	3.69349	1
sub-012	sham	3.69349	0
sub-012	sham	3.69349	1
sub-012	sham	3.69349	0
sub-012	sham	3.69349	1
sub-012	left M1	3.69349	1
sub-012	left M1	3.69349	1
sub-012	left M1	3.69349	0
sub-012	left M1	3.69349	0
sub-012	sham	3.69349	0
sub-012	sham	3.69349	1
sub-012	sham	3.69349	1
sub-012	sham	3.69349	1
sub-012	left M1	3.69349	1
sub-012	left M1	3.69349	0
sub-012	left M1	3.69349	0
sub-012	sham	3.69349	0
sub-012	sham	3.69349	0
sub-012	left M1	3.69349	1
sub-012	left M1	3.69349	0
sub-012	left M1	3.69349	0
sub-012	left M1	3.69349	0
sub-012	left M1	3.69349	1
sub-012	sham	3.69349	0
sub-012	sham	3.69349	1
sub-013	sham	4.51716	0
sub-013	sham	4.51716	1
sub-013	sham	4.51716	0
sub-013	sham	4.51716	0
sub-013	sham	4.51716	1
sub-013	sham	4.51716	1
sub-013	sham	4.51716	1
sub-013	sham	4.51716	0
sub-013	sham	4.51716	1
sub-013	left M1	4.51716	1
sub-013	left M1	4.51716	1
sub-013	sham	4.51716	1
sub-013	sham	4.51716	1
sub-013	sham	4.51716	0
sub-013	sham	4.51716	1
sub-013	sham	4.51716	0
sub-013	left M1	4.51716	0
sub-013	left M1	4.51716	0
sub-013	left M1	4.51716	1
sub-013	sham	4.51716	1
sub-013	sham	4.51716	0
sub-013	left M1	4.51716	0
sub-013	left M1	4.51716	0
sub-013	sham	4.51716	0
sub-013	sham	4.51716	0
sub-013	left M1	4.51716	1
sub-013	left M1	4.51716	0
sub-013	sham	4.51716	1
sub-013	sham	4.51716	1
sub-013	sham	4.51716	1
sub-013	sham	4.51716	0
sub-013	left M1	4.51716	0
sub-013	left M1	4.51716	1
sub-013	left M1	4.51716	1
sub-013	sham	4.51716	0
sub-013	sham	4.51716	1
sub-013	sham	4.51716	0
sub-013	sham	4.51716	0
sub-013	sham	4.51716	0
sub-013	sham	4.51716	0
sub-013	sham	4.51716	0
sub-013	sham	4.51716	0
sub-013	sham	4.51716	1
sub-013	sham	4.51716	1
sub-013	sham	4.51716	0
sub-013	sham	4.51716	0
sub-013	sham	4.51716	0
sub-013	left M1	4.51716	1
sub-013	left M1	4.51716	0
sub-013	sham	4.51716	1
sub-013	left M1	4.51716	1
sub-013	left M1	4.51716	0
sub-013	sham	4.51716	1
sub-013	left M1	4.51716	1
sub-013	sham	4.51716	1
sub-013	sham	4.51716	0
sub-013	sham	4.51716	0
sub-013	left M1	4.51716	1
sub-013	left M1	4.51716	1
sub-013	sham	4.51716	1
sub-013	sham	4.51716	0
sub-013	sham	4.51716	0
sub-013	sham	4.51716	0
sub-013	sham	4.51716	1
sub-013	sham	4.51716	0
sub-013	sham	4.51716	0
sub-013	sham	4.51716	0
sub-013	sham	4.51716	1
sub-013	sham	4.51716	0
sub-013	sham	4.51716	0
sub-013	sham	4.51716	1
sub-013	sham	4.51716	0
sub-013	sham	4.51716	0
sub-013	sham	4.51716	0
sub-013	sham	4.51716	0
sub-013	sham	4.51716	1
sub-013	sham	4.51716	0
sub-013	left M1	4.51716	0
sub-013	left M1	4.51716	1
sub-013	sham	4.51716	0
sub-013	left M1	4.51716	0
sub-013	left M1	4.51716	0
sub-013	left M1	4.51716	0
sub-013	left M1	4.51716	1
sub-013	left M1	4.51716	1
sub-013	sham	4.51716	1
sub-013	left M1	4.51716	1
sub-013	sham	4.51716	0
sub-013	sham	4.51716	0
sub-013	left M1	4.51716	0
sub-013	sham	4.51716	0
sub-016	sham	4.10503	0
sub-016	sham	4.10503	0
sub-016	sham	4.10503	1
sub-016	sham	4.10503	1
sub-016	sham	4.10503	0
sub-016	sham	4.10503	0
sub-016	sham	4.10503	0
sub-016	sham	4.10503	0
sub-016	sham	4.10503	1
sub-016	sham	4.10503	0
sub-016	sham	4.10503	0
sub-016	sham	4.10503	1
sub-016	left M1	4.10503	0
sub-016	sham	4.10503	0
sub-016	left M1	4.10503	0
sub-016	sham	4.10503	0
sub-016	sham	4.10503	0
sub-016	sham	4.10503	0
sub-016	left M1	4.10503	0
sub-016	left M1	4.10503	0
sub-016	left M1	4.10503	1
sub-016	sham	4.10503	0
sub-016	left M1	4.10503	0
sub-016	sham	4.10503	1
sub-016	left M1	4.10503	1
sub-016	sham	4.10503	1
sub-016	left M1	4.10503	0
sub-016	sham	4.10503	1
sub-016	left M1	4.10503	1
[truncated: 2,177 more rows]
