# Supplementary material for: Rapid modulation of choice behavior by ultrasound on the human frontal eye fields
Source: Nat Commun. 2026 Feb 20;17:2966. doi: 10.1038/s41467-026-69854-7 (PMC13035901; doi:10.1038/s41467-026-69854-7)
Supplement: Supplementary file 4 — Source Data [file 41467_2026_69854_MOESM4_ESM.zip › SourceData/SourceData_Fig3B.xlsx]

## Sheet: Sheet1
participant	condition	FEF_GABA_iu	saccFirst_dir_b
sub-002	left FEF	2.14787	0
sub-002	left FEF	2.14787	1
sub-002	sham	2.14787	1
sub-002	sham	2.14787	1
sub-002	sham	2.14787	0
sub-002	left FEF	2.14787	1
sub-002	sham	2.14787	0
sub-002	sham	2.14787	0
sub-002	sham	2.14787	0
sub-002	left FEF	2.14787	0
sub-002	sham	2.14787	0
sub-002	left FEF	2.14787	0
sub-002	left FEF	2.14787	0
sub-002	sham	2.14787	1
sub-002	left FEF	2.14787	1
sub-002	left FEF	2.14787	0
sub-002	sham	2.14787	0
sub-002	sham	2.14787	1
sub-002	left FEF	2.14787	1
sub-002	left FEF	2.14787	1
sub-002	left FEF	2.14787	1
sub-002	left FEF	2.14787	1
sub-002	left FEF	2.14787	0
sub-002	sham	2.14787	1
sub-002	sham	2.14787	0
sub-002	sham	2.14787	0
sub-002	left FEF	2.14787	0
sub-002	sham	2.14787	0
sub-002	sham	2.14787	0
sub-002	sham	2.14787	0
sub-002	sham	2.14787	0
sub-002	sham	2.14787	0
sub-002	sham	2.14787	1
sub-002	sham	2.14787	1
sub-002	sham	2.14787	1
sub-002	sham	2.14787	0
sub-002	sham	2.14787	0
sub-002	sham	2.14787	0
sub-002	sham	2.14787	1
sub-002	sham	2.14787	0
sub-002	sham	2.14787	0
sub-002	sham	2.14787	1
sub-002	sham	2.14787	1
sub-002	sham	2.14787	0
sub-002	sham	2.14787	1
sub-002	sham	2.14787	1
sub-002	sham	2.14787	1
sub-002	sham	2.14787	1
sub-002	sham	2.14787	0
sub-002	sham	2.14787	0
sub-002	sham	2.14787	1
sub-002	sham	2.14787	1
sub-002	sham	2.14787	1
sub-002	sham	2.14787	1
sub-002	sham	2.14787	1
sub-002	sham	2.14787	0
sub-002	left FEF	2.14787	0
sub-002	left FEF	2.14787	0
sub-002	sham	2.14787	1
sub-002	left FEF	2.14787	1
sub-002	left FEF	2.14787	1
sub-002	sham	2.14787	0
sub-002	sham	2.14787	0
sub-002	left FEF	2.14787	1
sub-002	sham	2.14787	0
sub-002	sham	2.14787	1
sub-002	sham	2.14787	0
sub-002	left FEF	2.14787	1
sub-002	left FEF	2.14787	0
sub-002	sham	2.14787	1
sub-002	left FEF	2.14787	1
sub-002	sham	2.14787	0
sub-002	sham	2.14787	0
sub-002	left FEF	2.14787	1
sub-002	left FEF	2.14787	1
sub-002	sham	2.14787	0
sub-002	left FEF	2.14787	1
sub-002	sham	2.14787	1
sub-002	sham	2.14787	0
sub-002	left FEF	2.14787	1
sub-002	sham	2.14787	0
sub-002	sham	2.14787	1
sub-002	sham	2.14787	0
sub-002	left FEF	2.14787	1
sub-002	left FEF	2.14787	0
sub-002	left FEF	2.14787	1
sub-002	sham	2.14787	1
sub-002	sham	2.14787	1
sub-002	sham	2.14787	0
sub-002	sham	2.14787	1
sub-002	sham	2.14787	0
sub-002	sham	2.14787	0
sub-002	sham	2.14787	0
sub-002	sham	2.14787	1
sub-002	sham	2.14787	1
sub-002	sham	2.14787	0
sub-002	sham	2.14787	0
sub-002	sham	2.14787	0
sub-002	sham	2.14787	1
sub-002	sham	2.14787	0
sub-002	sham	2.14787	1
sub-002	sham	2.14787	0
sub-002	sham	2.14787	0
sub-002	sham	2.14787	0
sub-002	left FEF	2.14787	1
sub-002	left FEF	2.14787	0
sub-002	left FEF	2.14787	0
sub-002	left FEF	2.14787	1
sub-002	left FEF	2.14787	0
sub-002	sham	2.14787	0
sub-002	sham	2.14787	0
sub-002	left FEF	2.14787	1
sub-002	sham	2.14787	0
sub-002	left FEF	2.14787	1
sub-002	sham	2.14787	1
sub-002	left FEF	2.14787	1
sub-002	left FEF	2.14787	0
sub-002	sham	2.14787	1
sub-002	sham	2.14787	0
sub-002	sham	2.14787	0
sub-002	left FEF	2.14787	0
sub-002	sham	2.14787	0
sub-002	sham	2.14787	1
sub-002	left FEF	2.14787	0
sub-002	left FEF	2.14787	1
sub-002	left FEF	2.14787	0
sub-002	sham	2.14787	0
sub-002	left FEF	2.14787	1
sub-002	left FEF	2.14787	1
sub-002	left FEF	2.14787	0
sub-002	left FEF	2.14787	0
sub-002	left FEF	2.14787	1
sub-002	sham	2.14787	0
sub-002	left FEF	2.14787	1
sub-002	sham	2.14787	0
sub-002	left FEF	2.14787	1
sub-002	left FEF	2.14787	1
sub-002	left FEF	2.14787	1
sub-002	sham	2.14787	0
sub-002	sham	2.14787	0
sub-002	left FEF	2.14787	1
sub-002	sham	2.14787	0
sub-002	left FEF	2.14787	1
sub-002	left FEF	2.14787	1
sub-002	left FEF	2.14787	1
sub-002	left FEF	2.14787	0
sub-002	sham	2.14787	0
sub-002	left FEF	2.14787	1
sub-002	sham	2.14787	0
sub-002	sham	2.14787	0
sub-002	sham	2.14787	1
sub-002	sham	2.14787	1
sub-002	sham	2.14787	0
sub-002	sham	2.14787	1
sub-002	sham	2.14787	1
sub-002	sham	2.14787	0
sub-002	sham	2.14787	0
sub-002	sham	2.14787	0
sub-002	sham	2.14787	0
sub-002	sham	2.14787	1
sub-002	sham	2.14787	0
sub-002	sham	2.14787	1
sub-002	sham	2.14787	0
sub-002	sham	2.14787	1
sub-003	sham	5.15714	0
sub-003	left FEF	5.15714	1
sub-003	left FEF	5.15714	1
sub-003	left FEF	5.15714	1
sub-003	left FEF	5.15714	0
sub-003	sham	5.15714	1
sub-003	sham	5.15714	0
sub-003	left FEF	5.15714	1
sub-003	left FEF	5.15714	1
sub-003	sham	5.15714	1
sub-003	left FEF	5.15714	1
sub-003	sham	5.15714	1
sub-003	left FEF	5.15714	0
sub-003	sham	5.15714	0
sub-003	sham	5.15714	1
sub-003	left FEF	5.15714	0
sub-003	sham	5.15714	0
sub-003	left FEF	5.15714	0
sub-003	sham	5.15714	1
sub-003	sham	5.15714	1
sub-003	sham	5.15714	0
sub-003	left FEF	5.15714	0
sub-003	left FEF	5.15714	1
sub-003	sham	5.15714	1
sub-003	left FEF	5.15714	1
sub-003	sham	5.15714	0
sub-003	sham	5.15714	0
sub-003	sham	5.15714	0
sub-003	sham	5.15714	0
sub-003	sham	5.15714	0
sub-003	sham	5.15714	0
sub-003	sham	5.15714	0
sub-003	sham	5.15714	0
sub-003	sham	5.15714	0
sub-003	sham	5.15714	1
sub-003	sham	5.15714	1
sub-003	sham	5.15714	1
sub-003	sham	5.15714	0
sub-003	sham	5.15714	0
sub-003	sham	5.15714	0
sub-003	sham	5.15714	1
sub-003	sham	5.15714	1
sub-003	sham	5.15714	1
sub-003	sham	5.15714	1
sub-003	sham	5.15714	0
sub-003	sham	5.15714	0
sub-003	sham	5.15714	1
sub-003	sham	5.15714	1
sub-003	sham	5.15714	0
sub-003	sham	5.15714	0
sub-003	sham	5.15714	0
sub-003	sham	5.15714	1
sub-003	sham	5.15714	0
sub-003	sham	5.15714	1
sub-003	sham	5.15714	1
sub-003	left FEF	5.15714	0
sub-003	left FEF	5.15714	1
sub-003	left FEF	5.15714	0
sub-003	left FEF	5.15714	0
sub-003	sham	5.15714	1
sub-003	left FEF	5.15714	0
sub-003	left FEF	5.15714	1
sub-003	left FEF	5.15714	1
sub-003	left FEF	5.15714	1
sub-003	sham	5.15714	1
sub-003	left FEF	5.15714	0
sub-003	sham	5.15714	0
sub-003	sham	5.15714	0
sub-003	left FEF	5.15714	0
sub-003	sham	5.15714	1
sub-003	sham	5.15714	0
sub-003	left FEF	5.15714	1
sub-003	sham	5.15714	1
sub-003	sham	5.15714	0
sub-003	left FEF	5.15714	0
sub-003	sham	5.15714	0
sub-003	sham	5.15714	0
sub-003	sham	5.15714	1
sub-003	sham	5.15714	1
sub-003	sham	5.15714	1
sub-003	sham	5.15714	1
sub-003	sham	5.15714	0
sub-003	sham	5.15714	1
sub-003	sham	5.15714	1
sub-003	sham	5.15714	1
sub-003	sham	5.15714	1
sub-003	sham	5.15714	0
sub-003	sham	5.15714	1
sub-003	sham	5.15714	0
sub-003	sham	5.15714	1
sub-003	sham	5.15714	0
sub-003	sham	5.15714	1
sub-003	left FEF	5.15714	0
sub-003	left FEF	5.15714	1
sub-003	left FEF	5.15714	1
sub-003	left FEF	5.15714	1
sub-003	sham	5.15714	1
sub-003	sham	5.15714	1
sub-003	left FEF	5.15714	0
sub-003	sham	5.15714	1
sub-003	sham	5.15714	1
sub-003	sham	5.15714	1
sub-003	sham	5.15714	1
sub-003	left FEF	5.15714	0
sub-003	left FEF	5.15714	1
sub-003	sham	5.15714	1
sub-003	sham	5.15714	0
sub-003	left FEF	5.15714	1
sub-003	left FEF	5.15714	1
sub-003	left FEF	5.15714	1
sub-003	sham	5.15714	0
sub-003	sham	5.15714	1
sub-003	sham	5.15714	0
sub-003	left FEF	5.15714	1
sub-003	sham	5.15714	1
sub-003	left FEF	5.15714	1
sub-003	sham	5.15714	0
sub-003	left FEF	5.15714	0
sub-003	sham	5.15714	0
sub-003	left FEF	5.15714	0
sub-003	left FEF	5.15714	0
sub-003	sham	5.15714	0
sub-003	left FEF	5.15714	0
sub-003	sham	5.15714	1
sub-003	left FEF	5.15714	0
sub-003	left FEF	5.15714	1
sub-003	sham	5.15714	0
sub-003	left FEF	5.15714	1
sub-003	left FEF	5.15714	1
sub-003	sham	5.15714	1
sub-003	sham	5.15714	0
sub-003	left FEF	5.15714	0
sub-003	sham	5.15714	1
sub-003	sham	5.15714	0
sub-003	sham	5.15714	0
sub-003	sham	5.15714	0
sub-003	left FEF	5.15714	1
sub-003	sham	5.15714	1
sub-003	sham	5.15714	0
sub-003	left FEF	5.15714	0
sub-003	sham	5.15714	1
sub-003	sham	5.15714	1
sub-003	sham	5.15714	0
sub-003	sham	5.15714	1
sub-003	sham	5.15714	0
sub-003	sham	5.15714	1
sub-003	sham	5.15714	1
sub-003	sham	5.15714	1
sub-003	sham	5.15714	0
sub-003	sham	5.15714	1
sub-003	sham	5.15714	0
sub-003	sham	5.15714	0
sub-003	sham	5.15714	1
sub-003	sham	5.15714	0
sub-003	sham	5.15714	0
sub-003	sham	5.15714	0
sub-003	sham	5.15714	0
sub-003	sham	5.15714	1
sub-004	sham	3.43776	0
sub-004	sham	3.43776	1
sub-004	left FEF	3.43776	0
sub-004	left FEF	3.43776	0
sub-004	sham	3.43776	0
sub-004	sham	3.43776	0
sub-004	sham	3.43776	1
sub-004	left FEF	3.43776	0
sub-004	left FEF	3.43776	1
sub-004	sham	3.43776	0
sub-004	left FEF	3.43776	0
sub-004	left FEF	3.43776	1
sub-004	sham	3.43776	0
sub-004	left FEF	3.43776	1
sub-004	left FEF	3.43776	1
sub-004	sham	3.43776	0
sub-004	sham	3.43776	1
sub-004	left FEF	3.43776	0
sub-004	left FEF	3.43776	0
sub-004	sham	3.43776	1
sub-004	left FEF	3.43776	1
sub-004	sham	3.43776	1
sub-004	sham	3.43776	0
sub-004	sham	3.43776	1
sub-004	sham	3.43776	0
sub-004	left FEF	3.43776	0
sub-004	sham	3.43776	0
sub-004	left FEF	3.43776	1
sub-004	left FEF	3.43776	0
sub-004	left FEF	3.43776	0
sub-004	left FEF	3.43776	0
sub-004	sham	3.43776	0
sub-004	sham	3.43776	0
sub-004	left FEF	3.43776	1
sub-004	sham	3.43776	1
sub-004	sham	3.43776	1
sub-004	sham	3.43776	0
sub-004	sham	3.43776	0
sub-004	sham	3.43776	1
sub-004	sham	3.43776	0
sub-004	sham	3.43776	1
sub-004	sham	3.43776	1
sub-004	sham	3.43776	1
sub-004	sham	3.43776	0
sub-004	sham	3.43776	1
sub-004	sham	3.43776	1
sub-004	sham	3.43776	1
sub-004	sham	3.43776	0
sub-004	sham	3.43776	1
sub-004	sham	3.43776	0
sub-004	sham	3.43776	1
sub-004	sham	3.43776	1
sub-004	sham	3.43776	0
sub-004	sham	3.43776	1
sub-004	sham	3.43776	0
sub-004	sham	3.43776	0
sub-004	sham	3.43776	1
sub-004	sham	3.43776	0
sub-004	sham	3.43776	0
sub-004	sham	3.43776	1
sub-004	sham	3.43776	1
sub-004	sham	3.43776	1
sub-004	sham	3.43776	0
sub-004	sham	3.43776	0
sub-004	sham	3.43776	1
sub-004	sham	3.43776	0
sub-004	sham	3.43776	1
sub-004	sham	3.43776	0
sub-004	sham	3.43776	0
sub-004	sham	3.43776	1
sub-004	sham	3.43776	0
sub-004	sham	3.43776	0
sub-004	sham	3.43776	0
sub-004	sham	3.43776	1
sub-004	sham	3.43776	1
sub-004	sham	3.43776	0
sub-004	sham	3.43776	1
sub-004	left FEF	3.43776	1
sub-004	sham	3.43776	0
sub-004	left FEF	3.43776	1
sub-004	sham	3.43776	1
sub-004	left FEF	3.43776	1
sub-004	sham	3.43776	1
sub-004	sham	3.43776	1
sub-004	sham	3.43776	1
sub-004	left FEF	3.43776	0
sub-004	sham	3.43776	1
sub-004	left FEF	3.43776	0
sub-004	sham	3.43776	1
sub-004	sham	3.43776	0
sub-004	sham	3.43776	0
sub-004	left FEF	3.43776	1
sub-004	sham	3.43776	0
sub-004	left FEF	3.43776	1
sub-004	sham	3.43776	0
sub-004	left FEF	3.43776	1
sub-004	left FEF	3.43776	1
sub-004	sham	3.43776	1
sub-004	left FEF	3.43776	1
sub-004	left FEF	3.43776	0
sub-004	left FEF	3.43776	0
sub-004	left FEF	3.43776	1
sub-004	left FEF	3.43776	0
sub-004	left FEF	3.43776	1
sub-004	sham	3.43776	1
sub-004	left FEF	3.43776	1
sub-004	left FEF	3.43776	1
sub-004	left FEF	3.43776	0
sub-004	sham	3.43776	1
sub-004	sham	3.43776	1
sub-004	left FEF	3.43776	0
sub-004	sham	3.43776	0
sub-004	left FEF	3.43776	0
sub-004	sham	3.43776	1
sub-004	left FEF	3.43776	0
sub-004	sham	3.43776	1
sub-004	left FEF	3.43776	0
sub-004	sham	3.43776	1
sub-004	sham	3.43776	0
sub-004	sham	3.43776	0
sub-004	sham	3.43776	0
sub-004	sham	3.43776	1
sub-004	sham	3.43776	1
sub-004	sham	3.43776	0
sub-004	sham	3.43776	0
sub-004	sham	3.43776	0
sub-004	sham	3.43776	0
sub-004	sham	3.43776	1
sub-004	sham	3.43776	1
sub-004	sham	3.43776	1
sub-004	sham	3.43776	1
sub-004	sham	3.43776	1
sub-004	sham	3.43776	0
sub-004	sham	3.43776	1
sub-004	sham	3.43776	1
sub-004	sham	3.43776	0
sub-004	sham	3.43776	1
sub-004	sham	3.43776	1
sub-004	sham	3.43776	0
sub-004	left FEF	3.43776	1
sub-004	left FEF	3.43776	0
sub-004	sham	3.43776	0
sub-004	sham	3.43776	1
sub-004	left FEF	3.43776	0
sub-004	sham	3.43776	0
sub-004	left FEF	3.43776	0
sub-004	sham	3.43776	1
sub-004	sham	3.43776	0
sub-004	sham	3.43776	0
sub-004	sham	3.43776	0
sub-004	sham	3.43776	1
sub-004	sham	3.43776	0
sub-004	left FEF	3.43776	0
sub-004	sham	3.43776	0
sub-004	left FEF	3.43776	0
sub-004	sham	3.43776	0
sub-004	sham	3.43776	0
sub-004	left FEF	3.43776	1
sub-004	left FEF	3.43776	1
sub-004	sham	3.43776	1
sub-004	sham	3.43776	0
sub-004	left FEF	3.43776	1
sub-004	left FEF	3.43776	1
sub-004	left FEF	3.43776	0
sub-004	left FEF	3.43776	1
sub-004	sham	3.43776	0
sub-004	sham	3.43776	1
sub-004	left FEF	3.43776	1
sub-004	left FEF	3.43776	1
sub-004	left FEF	3.43776	1
sub-004	left FEF	3.43776	0
sub-004	left FEF	3.43776	1
sub-004	left FEF	3.43776	1
sub-004	sham	3.43776	0
sub-004	sham	3.43776	0
sub-004	sham	3.43776	1
sub-004	sham	3.43776	0
sub-004	left FEF	3.43776	1
sub-004	sham	3.43776	1
sub-004	left FEF	3.43776	0
sub-004	sham	3.43776	1
sub-004	left FEF	3.43776	1
sub-004	left FEF	3.43776	0
sub-004	left FEF	3.43776	1
sub-004	left FEF	3.43776	0
sub-004	left FEF	3.43776	0
sub-004	left FEF	3.43776	1
sub-004	sham	3.43776	0
sub-004	sham	3.43776	1
sub-004	sham	3.43776	1
sub-004	sham	3.43776	1
sub-004	sham	3.43776	1
sub-004	sham	3.43776	0
sub-004	left FEF	3.43776	0
sub-004	left FEF	3.43776	0
sub-004	left FEF	3.43776	1
sub-004	sham	3.43776	0
sub-004	left FEF	3.43776	0
sub-004	sham	3.43776	0
sub-004	sham	3.43776	1
sub-004	sham	3.43776	1
sub-004	left FEF	3.43776	0
sub-004	left FEF	3.43776	0
sub-004	sham	3.43776	0
sub-004	sham	3.43776	1
sub-004	sham	3.43776	0
sub-004	sham	3.43776	1
sub-004	sham	3.43776	0
sub-004	sham	3.43776	1
sub-004	sham	3.43776	1
sub-004	sham	3.43776	0
sub-004	sham	3.43776	0
sub-004	sham	3.43776	1
sub-004	sham	3.43776	1
sub-004	sham	3.43776	0
sub-004	sham	3.43776	1
sub-004	sham	3.43776	0
sub-004	sham	3.43776	0
sub-004	sham	3.43776	0
sub-004	sham	3.43776	1
sub-004	sham	3.43776	0
sub-004	sham	3.43776	1
sub-004	sham	3.43776	0
sub-004	sham	3.43776	0
sub-005	sham	2.76156	0
sub-005	left FEF	2.76156	0
sub-005	left FEF	2.76156	1
sub-005	sham	2.76156	0
sub-005	sham	2.76156	0
sub-005	left FEF	2.76156	1
sub-005	sham	2.76156	0
sub-005	sham	2.76156	1
sub-005	left FEF	2.76156	1
sub-005	sham	2.76156	0
sub-005	left FEF	2.76156	0
sub-005	sham	2.76156	1
sub-005	left FEF	2.76156	1
sub-005	sham	2.76156	1
sub-005	sham	2.76156	1
sub-005	sham	2.76156	0
sub-005	left FEF	2.76156	1
sub-005	left FEF	2.76156	1
sub-005	sham	2.76156	1
sub-005	sham	2.76156	1
sub-005	left FEF	2.76156	0
sub-005	left FEF	2.76156	1
sub-005	left FEF	2.76156	0
sub-005	sham	2.76156	1
sub-005	left FEF	2.76156	1
sub-005	left FEF	2.76156	0
sub-005	sham	2.76156	0
sub-005	sham	2.76156	1
sub-005	sham	2.76156	1
sub-005	sham	2.76156	0
sub-005	sham	2.76156	1
sub-005	sham	2.76156	1
sub-005	sham	2.76156	0
sub-005	sham	2.76156	1
sub-005	sham	2.76156	1
sub-005	sham	2.76156	1
sub-005	sham	2.76156	1
sub-005	sham	2.76156	0
sub-005	sham	2.76156	1
sub-005	sham	2.76156	0
sub-005	sham	2.76156	0
sub-005	sham	2.76156	1
sub-005	sham	2.76156	0
sub-005	sham	2.76156	0
sub-005	sham	2.76156	0
sub-005	sham	2.76156	0
sub-005	sham	2.76156	0
sub-005	sham	2.76156	1
sub-005	sham	2.76156	0
sub-005	sham	2.76156	0
sub-005	sham	2.76156	0
sub-005	sham	2.76156	1
sub-005	sham	2.76156	0
sub-005	sham	2.76156	1
sub-005	sham	2.76156	1
sub-005	sham	2.76156	1
sub-005	sham	2.76156	0
sub-005	left FEF	2.76156	0
sub-005	sham	2.76156	1
sub-005	left FEF	2.76156	0
sub-005	sham	2.76156	1
sub-005	left FEF	2.76156	0
sub-005	left FEF	2.76156	1
sub-005	left FEF	2.76156	1
sub-005	left FEF	2.76156	0
sub-005	sham	2.76156	0
sub-005	left FEF	2.76156	0
sub-005	sham	2.76156	1
sub-005	sham	2.76156	1
sub-005	sham	2.76156	0
sub-005	left FEF	2.76156	1
sub-005	left FEF	2.76156	1
sub-005	sham	2.76156	0
sub-005	sham	2.76156	0
sub-005	sham	2.76156	0
sub-005	sham	2.76156	0
sub-005	left FEF	2.76156	0
sub-005	left FEF	2.76156	0
sub-005	left FEF	2.76156	1
sub-005	left FEF	2.76156	0
sub-005	sham	2.76156	1
sub-005	left FEF	2.76156	1
sub-005	sham	2.76156	0
sub-005	sham	2.76156	0
sub-005	sham	2.76156	1
sub-005	sham	2.76156	0
sub-005	sham	2.76156	0
sub-005	sham	2.76156	1
sub-005	sham	2.76156	1
sub-005	sham	2.76156	0
sub-005	sham	2.76156	1
sub-005	sham	2.76156	0
sub-005	sham	2.76156	0
sub-005	sham	2.76156	1
sub-005	sham	2.76156	0
sub-005	sham	2.76156	0
sub-005	sham	2.76156	0
sub-005	sham	2.76156	0
sub-005	left FEF	2.76156	1
sub-005	sham	2.76156	0
sub-005	left FEF	2.76156	0
sub-005	sham	2.76156	0
sub-005	left FEF	2.76156	1
sub-005	sham	2.76156	1
sub-005	sham	2.76156	1
sub-005	left FEF	2.76156	0
sub-005	sham	2.76156	0
sub-005	sham	2.76156	0
sub-005	sham	2.76156	0
sub-005	sham	2.76156	0
sub-005	sham	2.76156	1
sub-005	left FEF	2.76156	0
sub-005	left FEF	2.76156	1
sub-005	sham	2.76156	1
sub-005	sham	2.76156	0
sub-005	sham	2.76156	0
sub-005	left FEF	2.76156	1
sub-005	left FEF	2.76156	1
sub-005	left FEF	2.76156	0
sub-005	left FEF	2.76156	0
sub-005	left FEF	2.76156	0
sub-005	left FEF	2.76156	0
sub-005	left FEF	2.76156	0
sub-005	left FEF	2.76156	0
sub-005	sham	2.76156	0
sub-005	sham	2.76156	0
sub-005	sham	2.76156	1
sub-005	sham	2.76156	1
sub-005	sham	2.76156	0
sub-005	left FEF	2.76156	1
sub-005	left FEF	2.76156	1
sub-005	left FEF	2.76156	1
sub-005	sham	2.76156	1
sub-005	sham	2.76156	0
sub-005	sham	2.76156	1
sub-005	left FEF	2.76156	0
sub-005	sham	2.76156	0
sub-005	left FEF	2.76156	0
sub-005	sham	2.76156	1
sub-005	sham	2.76156	1
sub-005	sham	2.76156	1
sub-005	left FEF	2.76156	0
sub-005	left FEF	2.76156	0
sub-005	left FEF	2.76156	1
sub-005	left FEF	2.76156	0
sub-005	left FEF	2.76156	0
sub-005	left FEF	2.76156	0
sub-005	sham	2.76156	1
sub-005	sham	2.76156	0
sub-005	sham	2.76156	0
sub-005	sham	2.76156	0
sub-005	left FEF	2.76156	1
sub-005	left FEF	2.76156	1
sub-006	left FEF	2.66351	0
sub-006	left FEF	2.66351	0
sub-006	sham	2.66351	0
sub-006	sham	2.66351	1
sub-006	sham	2.66351	0
sub-006	sham	2.66351	0
sub-006	left FEF	2.66351	0
sub-006	left FEF	2.66351	0
sub-006	left FEF	2.66351	0
sub-006	sham	2.66351	1
sub-006	sham	2.66351	0
sub-006	left FEF	2.66351	0
sub-006	sham	2.66351	1
sub-006	left FEF	2.66351	0
sub-006	left FEF	2.66351	0
sub-006	sham	2.66351	1
sub-006	left FEF	2.66351	1
sub-006	sham	2.66351	0
sub-006	sham	2.66351	1
sub-006	sham	2.66351	0
sub-006	sham	2.66351	0
sub-006	sham	2.66351	1
sub-006	sham	2.66351	1
sub-006	sham	2.66351	0
sub-006	sham	2.66351	0
sub-006	sham	2.66351	0
sub-006	sham	2.66351	1
sub-006	sham	2.66351	0
sub-006	sham	2.66351	1
sub-006	sham	2.66351	0
sub-006	sham	2.66351	1
sub-006	sham	2.66351	0
sub-006	sham	2.66351	1
sub-006	sham	2.66351	1
sub-006	sham	2.66351	0
sub-006	sham	2.66351	0
sub-006	sham	2.66351	0
sub-006	sham	2.66351	0
sub-006	left FEF	2.66351	1
sub-006	left FEF	2.66351	1
sub-006	left FEF	2.66351	0
sub-006	sham	2.66351	0
sub-006	sham	2.66351	0
sub-006	left FEF	2.66351	1
sub-006	sham	2.66351	0
sub-006	sham	2.66351	0
sub-006	sham	2.66351	0
sub-006	left FEF	2.66351	0
sub-006	left FEF	2.66351	1
sub-006	left FEF	2.66351	1
sub-006	sham	2.66351	0
sub-006	left FEF	2.66351	1
sub-006	left FEF	2.66351	1
sub-006	left FEF	2.66351	1
sub-006	left FEF	2.66351	1
sub-006	left FEF	2.66351	1
sub-006	sham	2.66351	1
sub-006	sham	2.66351	1
sub-006	sham	2.66351	0
sub-006	sham	2.66351	0
sub-006	sham	2.66351	1
sub-006	sham	2.66351	0
sub-006	sham	2.66351	1
sub-006	sham	2.66351	0
sub-006	sham	2.66351	1
sub-006	sham	2.66351	1
sub-006	sham	2.66351	0
sub-006	sham	2.66351	0
sub-006	sham	2.66351	0
sub-006	left FEF	2.66351	0
sub-006	sham	2.66351	0
sub-006	left FEF	2.66351	1
sub-006	left FEF	2.66351	0
sub-006	sham	2.66351	0
sub-006	left FEF	2.66351	0
sub-006	left FEF	2.66351	0
sub-006	left FEF	2.66351	0
sub-006	sham	2.66351	0
sub-006	sham	2.66351	1
sub-006	left FEF	2.66351	1
sub-006	sham	2.66351	1
sub-006	left FEF	2.66351	1
sub-006	sham	2.66351	0
sub-006	sham	2.66351	1
sub-006	sham	2.66351	1
sub-006	sham	2.66351	1
sub-006	sham	2.66351	1
sub-006	left FEF	2.66351	1
sub-006	sham	2.66351	0
sub-006	sham	2.66351	1
sub-006	left FEF	2.66351	1
sub-006	left FEF	2.66351	1
sub-006	sham	2.66351	0
sub-006	left FEF	2.66351	0
sub-006	sham	2.66351	0
sub-006	left FEF	2.66351	1
sub-006	sham	2.66351	1
sub-006	sham	2.66351	1
sub-006	sham	2.66351	0
sub-006	sham	2.66351	1
sub-006	sham	2.66351	1
sub-006	sham	2.66351	1
sub-006	left FEF	2.66351	1
sub-006	left FEF	2.66351	1
sub-006	left FEF	2.66351	1
sub-006	left FEF	2.66351	1
sub-006	sham	2.66351	1
sub-006	sham	2.66351	0
sub-006	sham	2.66351	1
sub-006	sham	2.66351	0
sub-006	sham	2.66351	1
sub-006	sham	2.66351	1
sub-006	sham	2.66351	1
sub-006	sham	2.66351	1
sub-006	sham	2.66351	1
sub-006	sham	2.66351	0
sub-007	sham	3.89897	0
sub-007	left FEF	3.89897	0
sub-007	left FEF	3.89897	1
sub-007	sham	3.89897	1
sub-007	sham	3.89897	0
sub-007	sham	3.89897	0
sub-007	sham	3.89897	1
sub-007	sham	3.89897	0
sub-007	sham	3.89897	1
sub-007	sham	3.89897	1
sub-007	left FEF	3.89897	1
sub-007	left FEF	3.89897	0
sub-007	left FEF	3.89897	1
sub-007	left FEF	3.89897	1
sub-007	left FEF	3.89897	1
sub-007	left FEF	3.89897	0
sub-007	left FEF	3.89897	0
sub-007	left FEF	3.89897	1
sub-007	left FEF	3.89897	0
sub-007	sham	3.89897	1
sub-007	left FEF	3.89897	1
sub-007	sham	3.89897	1
sub-007	left FEF	3.89897	1
sub-007	sham	3.89897	1
sub-007	sham	3.89897	1
sub-007	sham	3.89897	1
sub-007	left FEF	3.89897	1
sub-007	sham	3.89897	0
sub-007	left FEF	3.89897	0
sub-007	sham	3.89897	0
sub-007	sham	3.89897	1
sub-007	sham	3.89897	1
sub-007	sham	3.89897	0
sub-007	sham	3.89897	1
sub-007	sham	3.89897	1
sub-007	sham	3.89897	1
sub-007	sham	3.89897	0
sub-007	sham	3.89897	1
sub-007	sham	3.89897	1
sub-007	sham	3.89897	1
sub-007	sham	3.89897	0
sub-007	sham	3.89897	1
sub-007	sham	3.89897	1
sub-007	sham	3.89897	0
sub-007	sham	3.89897	1
sub-007	sham	3.89897	1
sub-007	sham	3.89897	0
sub-007	sham	3.89897	1
sub-007	sham	3.89897	0
sub-007	sham	3.89897	1
sub-007	sham	3.89897	1
sub-007	sham	3.89897	1
sub-007	sham	3.89897	0
sub-007	sham	3.89897	0
sub-007	sham	3.89897	0
sub-007	sham	3.89897	1
sub-007	sham	3.89897	1
sub-007	sham	3.89897	0
sub-007	sham	3.89897	1
sub-007	sham	3.89897	0
sub-007	sham	3.89897	1
sub-007	left FEF	3.89897	1
sub-007	sham	3.89897	0
sub-007	left FEF	3.89897	0
sub-007	left FEF	3.89897	1
sub-007	sham	3.89897	1
sub-007	sham	3.89897	1
sub-007	left FEF	3.89897	0
sub-007	left FEF	3.89897	0
sub-007	sham	3.89897	1
sub-007	left FEF	3.89897	0
sub-007	sham	3.89897	0
sub-007	sham	3.89897	1
sub-007	sham	3.89897	1
sub-007	sham	3.89897	1
sub-007	sham	3.89897	0
sub-007	left FEF	3.89897	1
sub-007	left FEF	3.89897	1
sub-007	left FEF	3.89897	0
sub-007	left FEF	3.89897	0
sub-007	sham	3.89897	1
sub-007	sham	3.89897	1
sub-007	left FEF	3.89897	0
sub-007	left FEF	3.89897	1
sub-007	left FEF	3.89897	1
sub-007	left FEF	3.89897	1
sub-007	left FEF	3.89897	1
sub-007	sham	3.89897	1
sub-007	sham	3.89897	0
sub-007	sham	3.89897	1
sub-007	sham	3.89897	0
sub-007	sham	3.89897	0
sub-007	sham	3.89897	1
sub-007	sham	3.89897	0
sub-007	sham	3.89897	1
sub-007	sham	3.89897	1
sub-007	sham	3.89897	0
sub-007	sham	3.89897	0
sub-007	sham	3.89897	0
sub-007	sham	3.89897	0
sub-007	sham	3.89897	0
sub-007	sham	3.89897	1
sub-007	sham	3.89897	1
sub-007	sham	3.89897	0
sub-007	sham	3.89897	0
sub-007	sham	3.89897	1
sub-007	left FEF	3.89897	0
sub-007	left FEF	3.89897	1
sub-007	sham	3.89897	0
sub-007	left FEF	3.89897	1
sub-007	sham	3.89897	1
sub-007	left FEF	3.89897	0
sub-007	sham	3.89897	1
sub-007	sham	3.89897	1
sub-007	sham	3.89897	1
sub-007	sham	3.89897	0
sub-007	sham	3.89897	0
sub-007	sham	3.89897	1
sub-007	left FEF	3.89897	0
sub-007	sham	3.89897	1
sub-007	left FEF	3.89897	1
sub-007	left FEF	3.89897	0
sub-007	left FEF	3.89897	1
sub-007	left FEF	3.89897	0
sub-007	sham	3.89897	0
sub-007	left FEF	3.89897	0
sub-007	left FEF	3.89897	1
sub-007	sham	3.89897	1
sub-007	left FEF	3.89897	0
sub-007	left FEF	3.89897	1
sub-007	sham	3.89897	1
sub-007	left FEF	3.89897	1
sub-007	sham	3.89897	0
sub-007	sham	3.89897	0
sub-007	left FEF	3.89897	0
sub-007	sham	3.89897	0
sub-007	sham	3.89897	1
sub-007	sham	3.89897	1
sub-007	sham	3.89897	1
sub-007	sham	3.89897	0
sub-007	sham	3.89897	0
sub-007	sham	3.89897	0
sub-007	left FEF	3.89897	1
sub-007	left FEF	3.89897	1
sub-007	left FEF	3.89897	0
sub-007	sham	3.89897	1
sub-007	left FEF	3.89897	0
sub-007	left FEF	3.89897	0
sub-007	sham	3.89897	1
sub-007	sham	3.89897	0
sub-007	left FEF	3.89897	1
sub-007	left FEF	3.89897	1
sub-007	left FEF	3.89897	0
sub-007	sham	3.89897	1
sub-007	sham	3.89897	0
sub-007	sham	3.89897	1
sub-007	left FEF	3.89897	1
sub-007	sham	3.89897	0
sub-007	left FEF	3.89897	1
sub-007	left FEF	3.89897	0
sub-007	left FEF	3.89897	1
sub-007	left FEF	3.89897	1
sub-007	left FEF	3.89897	1
sub-007	left FEF	3.89897	0
sub-007	sham	3.89897	1
sub-007	sham	3.89897	0
sub-007	sham	3.89897	0
sub-007	left FEF	3.89897	0
sub-007	sham	3.89897	1
sub-007	sham	3.89897	0
sub-007	sham	3.89897	1
sub-007	sham	3.89897	1
sub-007	sham	3.89897	1
sub-007	sham	3.89897	0
sub-007	sham	3.89897	0
sub-007	sham	3.89897	1
sub-007	sham	3.89897	0
sub-007	sham	3.89897	0
sub-007	sham	3.89897	1
sub-007	sham	3.89897	0
sub-007	sham	3.89897	1
sub-007	sham	3.89897	0
sub-007	sham	3.89897	0
sub-007	sham	3.89897	0
sub-007	sham	3.89897	0
sub-008	left FEF	2.60901	1
sub-008	left FEF	2.60901	1
sub-008	left FEF	2.60901	1
sub-008	sham	2.60901	0
sub-008	left FEF	2.60901	1
sub-008	left FEF	2.60901	1
sub-008	left FEF	2.60901	1
sub-008	sham	2.60901	1
sub-008	left FEF	2.60901	0
sub-008	left FEF	2.60901	1
sub-008	sham	2.60901	0
sub-008	sham	2.60901	0
sub-008	left FEF	2.60901	1
sub-008	left FEF	2.60901	1
sub-008	sham	2.60901	1
sub-008	sham	2.60901	1
sub-008	sham	2.60901	0
sub-008	sham	2.60901	1
sub-008	left FEF	2.60901	1
sub-008	left FEF	2.60901	1
sub-008	sham	2.60901	0
sub-008	sham	2.60901	1
sub-008	sham	2.60901	1
sub-008	left FEF	2.60901	1
sub-008	sham	2.60901	0
sub-008	left FEF	2.60901	0
sub-008	sham	2.60901	0
sub-008	sham	2.60901	0
sub-008	left FEF	2.60901	1
sub-008	sham	2.60901	0
sub-008	sham	2.60901	0
sub-008	sham	2.60901	1
sub-008	sham	2.60901	0
sub-008	sham	2.60901	0
sub-008	sham	2.60901	1
sub-008	sham	2.60901	0
sub-008	sham	2.60901	0
sub-008	sham	2.60901	0
sub-008	sham	2.60901	1
sub-008	sham	2.60901	0
sub-008	sham	2.60901	1
sub-008	sham	2.60901	0
sub-008	sham	2.60901	0
sub-008	sham	2.60901	0
sub-008	sham	2.60901	0
sub-008	sham	2.60901	0
sub-008	sham	2.60901	1
sub-008	sham	2.60901	0
sub-008	sham	2.60901	1
sub-008	sham	2.60901	0
sub-008	sham	2.60901	0
sub-008	sham	2.60901	0
sub-008	sham	2.60901	0
sub-008	sham	2.60901	1
sub-008	sham	2.60901	1
sub-008	sham	2.60901	1
sub-008	sham	2.60901	1
sub-008	sham	2.60901	0
sub-008	sham	2.60901	0
sub-008	sham	2.60901	0
sub-008	sham	2.60901	0
sub-008	sham	2.60901	1
sub-008	sham	2.60901	1
sub-008	sham	2.60901	1
sub-008	sham	2.60901	1
sub-008	sham	2.60901	1
sub-008	sham	2.60901	0
sub-008	sham	2.60901	0
sub-008	sham	2.60901	1
sub-008	sham	2.60901	0
sub-008	sham	2.60901	1
sub-008	sham	2.60901	0
sub-008	left FEF	2.60901	1
sub-008	sham	2.60901	0
sub-008	sham	2.60901	1
sub-008	left FEF	2.60901	1
sub-008	left FEF	2.60901	1
sub-008	sham	2.60901	1
sub-008	sham	2.60901	1
sub-008	left FEF	2.60901	1
sub-008	sham	2.60901	1
sub-008	left FEF	2.60901	0
sub-008	left FEF	2.60901	1
sub-008	left FEF	2.60901	1
sub-008	sham	2.60901	1
sub-008	left FEF	2.60901	1
sub-008	sham	2.60901	1
sub-008	sham	2.60901	0
sub-008	sham	2.60901	1
sub-008	sham	2.60901	0
sub-008	left FEF	2.60901	0
sub-008	left FEF	2.60901	0
sub-008	left FEF	2.60901	0
sub-008	sham	2.60901	1
sub-008	sham	2.60901	0
sub-008	left FEF	2.60901	1
sub-008	left FEF	2.60901	1
sub-008	left FEF	2.60901	0
sub-008	sham	2.60901	1
sub-008	sham	2.60901	1
sub-008	left FEF	2.60901	0
sub-008	left FEF	2.60901	1
sub-008	sham	2.60901	1
sub-008	sham	2.60901	1
sub-008	sham	2.60901	1
sub-008	left FEF	2.60901	1
sub-008	sham	2.60901	0
sub-008	sham	2.60901	1
sub-008	left FEF	2.60901	0
sub-008	left FEF	2.60901	1
sub-008	sham	2.60901	1
sub-008	sham	2.60901	1
sub-008	sham	2.60901	1
sub-008	sham	2.60901	1
sub-008	sham	2.60901	1
sub-008	sham	2.60901	0
sub-008	sham	2.60901	0
sub-008	sham	2.60901	0
sub-008	sham	2.60901	1
sub-008	sham	2.60901	0
sub-008	sham	2.60901	0
sub-008	sham	2.60901	0
sub-008	sham	2.60901	1
sub-008	sham	2.60901	1
sub-008	sham	2.60901	1
sub-008	sham	2.60901	1
sub-008	sham	2.60901	0
sub-008	left FEF	2.60901	0
sub-008	sham	2.60901	0
sub-008	left FEF	2.60901	0
sub-008	left FEF	2.60901	1
sub-008	sham	2.60901	0
sub-008	left FEF	2.60901	0
sub-008	sham	2.60901	0
sub-008	sham	2.60901	1
sub-008	left FEF	2.60901	0
sub-008	left FEF	2.60901	1
sub-008	sham	2.60901	1
sub-008	sham	2.60901	1
sub-008	left FEF	2.60901	1
sub-008	sham	2.60901	0
sub-008	left FEF	2.60901	0
sub-008	sham	2.60901	1
sub-008	sham	2.60901	0
sub-008	left FEF	2.60901	1
sub-008	left FEF	2.60901	1
sub-008	left FEF	2.60901	0
sub-008	left FEF	2.60901	0
sub-008	sham	2.60901	1
sub-008	left FEF	2.60901	1
sub-008	left FEF	2.60901	0
sub-008	sham	2.60901	1
sub-008	left FEF	2.60901	0
sub-008	sham	2.60901	1
sub-008	left FEF	2.60901	0
sub-008	left FEF	2.60901	1
sub-008	sham	2.60901	0
sub-008	left FEF	2.60901	0
sub-008	sham	2.60901	1
sub-008	sham	2.60901	1
sub-008	sham	2.60901	1
sub-008	left FEF	2.60901	1
sub-008	sham	2.60901	0
sub-008	left FEF	2.60901	0
sub-008	sham	2.60901	0
sub-008	left FEF	2.60901	0
sub-008	sham	2.60901	0
sub-008	sham	2.60901	0
sub-008	left FEF	2.60901	0
sub-008	left FEF	2.60901	0
sub-008	sham	2.60901	0
sub-008	left FEF	2.60901	1
sub-008	sham	2.60901	1
sub-008	sham	2.60901	0
sub-008	sham	2.60901	1
sub-008	sham	2.60901	0
sub-008	sham	2.60901	0
sub-008	left FEF	2.60901	0
sub-008	sham	2.60901	0
sub-008	left FEF	2.60901	1
sub-008	left FEF	2.60901	1
sub-008	left FEF	2.60901	0
sub-008	sham	2.60901	1
sub-008	sham	2.60901	0
sub-008	left FEF	2.60901	0
sub-008	left FEF	2.60901	1
sub-008	left FEF	2.60901	0
sub-008	sham	2.60901	1
sub-008	left FEF	2.60901	1
sub-008	sham	2.60901	0
sub-008	sham	2.60901	0
sub-008	sham	2.60901	1
sub-008	sham	2.60901	1
sub-008	sham	2.60901	0
sub-008	sham	2.60901	1
sub-008	sham	2.60901	1
sub-008	sham	2.60901	1
sub-008	sham	2.60901	1
sub-008	sham	2.60901	0
sub-008	sham	2.60901	1
sub-008	sham	2.60901	0
sub-008	sham	2.60901	0
sub-008	sham	2.60901	0
sub-008	sham	2.60901	0
sub-008	sham	2.60901	1
sub-008	sham	2.60901	1
sub-008	sham	2.60901	0
sub-008	sham	2.60901	1
sub-009	left FEF	3.55886	1
sub-009	left FEF	3.55886	0
sub-009	left FEF	3.55886	1
sub-009	sham	3.55886	0
sub-009	left FEF	3.55886	0
sub-009	sham	3.55886	1
sub-009	left FEF	3.55886	0
sub-009	sham	3.55886	0
sub-009	sham	3.55886	0
sub-009	sham	3.55886	0
sub-009	left FEF	3.55886	1
sub-009	left FEF	3.55886	0
sub-009	left FEF	3.55886	1
sub-009	sham	3.55886	0
sub-009	left FEF	3.55886	1
sub-009	sham	3.55886	0
sub-009	sham	3.55886	1
sub-009	sham	3.55886	0
sub-009	sham	3.55886	1
sub-009	sham	3.55886	1
sub-009	left FEF	3.55886	1
sub-009	sham	3.55886	0
sub-009	sham	3.55886	0
sub-009	sham	3.55886	1
sub-009	sham	3.55886	0
sub-009	sham	3.55886	0
sub-009	left FEF	3.55886	0
sub-009	sham	3.55886	1
sub-009	left FEF	3.55886	0
sub-009	sham	3.55886	0
sub-009	left FEF	3.55886	0
sub-009	sham	3.55886	1
sub-009	sham	3.55886	0
sub-009	sham	3.55886	0
sub-009	sham	3.55886	1
sub-009	sham	3.55886	1
sub-009	sham	3.55886	1
sub-009	sham	3.55886	1
sub-009	sham	3.55886	1
sub-009	sham	3.55886	1
sub-009	sham	3.55886	1
sub-009	sham	3.55886	1
sub-009	sham	3.55886	0
sub-009	sham	3.55886	1
sub-009	sham	3.55886	1
sub-009	sham	3.55886	1
sub-009	sham	3.55886	0
sub-009	sham	3.55886	1
sub-009	sham	3.55886	0
sub-009	sham	3.55886	1
sub-009	sham	3.55886	0
sub-009	sham	3.55886	0
sub-009	sham	3.55886	1
sub-009	sham	3.55886	0
sub-009	sham	3.55886	1
sub-009	sham	3.55886	0
sub-009	sham	3.55886	1
sub-009	sham	3.55886	0
sub-009	sham	3.55886	1
sub-009	sham	3.55886	0
sub-009	sham	3.55886	0
sub-009	sham	3.55886	0
sub-009	sham	3.55886	0
sub-009	sham	3.55886	1
sub-009	sham	3.55886	0
sub-009	sham	3.55886	1
sub-009	left FEF	3.55886	0
sub-009	sham	3.55886	1
sub-009	left FEF	3.55886	1
sub-009	sham	3.55886	1
sub-009	left FEF	3.55886	0
sub-009	left FEF	3.55886	1
sub-009	sham	3.55886	1
sub-009	left FEF	3.55886	0
sub-009	sham	3.55886	0
sub-009	sham	3.55886	0
sub-009	sham	3.55886	1
sub-009	sham	3.55886	0
sub-009	sham	3.55886	1
sub-009	left FEF	3.55886	0
sub-009	left FEF	3.55886	0
sub-009	left FEF	3.55886	1
sub-009	sham	3.55886	1
sub-009	sham	3.55886	0
sub-009	left FEF	3.55886	1
sub-009	sham	3.55886	0
sub-009	left FEF	3.55886	1
sub-009	left FEF	3.55886	0
sub-009	left FEF	3.55886	0
sub-009	left FEF	3.55886	0
sub-009	left FEF	3.55886	1
sub-009	sham	3.55886	0
sub-009	sham	3.55886	0
sub-009	left FEF	3.55886	0
sub-009	sham	3.55886	1
sub-009	left FEF	3.55886	1
sub-009	sham	3.55886	1
sub-009	sham	3.55886	1
sub-009	sham	3.55886	1
sub-009	sham	3.55886	0
sub-009	sham	3.55886	1
sub-009	sham	3.55886	1
sub-009	sham	3.55886	1
sub-009	sham	3.55886	0
sub-009	sham	3.55886	1
sub-009	sham	3.55886	0
sub-009	sham	3.55886	0
sub-009	sham	3.55886	0
sub-009	sham	3.55886	0
sub-009	sham	3.55886	1
sub-009	sham	3.55886	1
sub-009	sham	3.55886	0
sub-009	sham	3.55886	1
sub-009	sham	3.55886	0
sub-009	sham	3.55886	1
sub-009	sham	3.55886	1
sub-009	sham	3.55886	1
sub-009	left FEF	3.55886	1
sub-009	sham	3.55886	1
sub-009	left FEF	3.55886	0
sub-009	left FEF	3.55886	1
sub-009	sham	3.55886	1
sub-009	left FEF	3.55886	0
sub-009	left FEF	3.55886	1
sub-009	sham	3.55886	0
sub-009	sham	3.55886	0
sub-009	sham	3.55886	1
sub-009	left FEF	3.55886	1
sub-009	sham	3.55886	1
sub-009	sham	3.55886	1
sub-009	left FEF	3.55886	0
sub-009	left FEF	3.55886	1
sub-009	sham	3.55886	1
sub-009	sham	3.55886	1
sub-009	left FEF	3.55886	1
sub-009	sham	3.55886	1
sub-009	left FEF	3.55886	1
sub-009	left FEF	3.55886	1
sub-009	left FEF	3.55886	1
sub-009	sham	3.55886	1
sub-009	left FEF	3.55886	1
sub-009	left FEF	3.55886	1
sub-009	left FEF	3.55886	0
sub-009	sham	3.55886	1
sub-009	left FEF	3.55886	0
sub-009	left FEF	3.55886	0
sub-009	sham	3.55886	1
sub-009	left FEF	3.55886	1
sub-009	left FEF	3.55886	0
sub-009	sham	3.55886	0
sub-009	left FEF	3.55886	1
sub-009	left FEF	3.55886	0
sub-009	sham	3.55886	0
sub-009	left FEF	3.55886	1
sub-009	left FEF	3.55886	0
sub-009	sham	3.55886	1
sub-009	sham	3.55886	0
sub-009	sham	3.55886	1
sub-009	left FEF	3.55886	0
sub-009	left FEF	3.55886	1
sub-009	sham	3.55886	1
sub-009	sham	3.55886	1
sub-009	left FEF	3.55886	1
sub-009	sham	3.55886	1
sub-009	left FEF	3.55886	1
sub-009	sham	3.55886	0
sub-009	left FEF	3.55886	0
sub-009	left FEF	3.55886	0
sub-009	left FEF	3.55886	0
sub-009	left FEF	3.55886	0
sub-009	sham	3.55886	0
sub-009	sham	3.55886	0
sub-009	left FEF	3.55886	0
sub-009	sham	3.55886	1
sub-009	sham	3.55886	1
sub-009	sham	3.55886	0
sub-009	sham	3.55886	1
sub-009	sham	3.55886	0
sub-009	sham	3.55886	1
sub-009	sham	3.55886	1
sub-009	sham	3.55886	1
sub-009	sham	3.55886	1
sub-009	sham	3.55886	1
sub-009	sham	3.55886	0
sub-009	sham	3.55886	0
sub-009	sham	3.55886	0
sub-009	sham	3.55886	0
sub-009	sham	3.55886	1
sub-009	sham	3.55886	0
sub-009	sham	3.55886	1
sub-010	left FEF	3.18516	1
sub-010	left FEF	3.18516	1
sub-010	sham	3.18516	1
sub-010	sham	3.18516	1
sub-010	sham	3.18516	1
sub-010	left FEF	3.18516	0
sub-010	left FEF	3.18516	1
sub-010	sham	3.18516	1
sub-010	left FEF	3.18516	1
sub-010	left FEF	3.18516	1
sub-010	left FEF	3.18516	1
sub-010	sham	3.18516	1
sub-010	sham	3.18516	0
sub-010	sham	3.18516	0
sub-010	sham	3.18516	0
sub-010	sham	3.18516	0
sub-010	left FEF	3.18516	0
sub-010	left FEF	3.18516	1
sub-010	left FEF	3.18516	1
sub-010	sham	3.18516	0
sub-010	sham	3.18516	0
sub-010	sham	3.18516	1
sub-010	sham	3.18516	1
sub-010	sham	3.18516	1
sub-010	left FEF	3.18516	1
sub-010	left FEF	3.18516	0
sub-010	sham	3.18516	1
sub-010	left FEF	3.18516	0
sub-010	sham	3.18516	0
sub-010	sham	3.18516	0
sub-010	sham	3.18516	1
sub-010	sham	3.18516	1
sub-010	sham	3.18516	0
sub-010	sham	3.18516	0
sub-010	sham	3.18516	0
sub-010	sham	3.18516	0
sub-010	sham	3.18516	1
sub-010	sham	3.18516	1
sub-010	sham	3.18516	0
sub-010	sham	3.18516	0
sub-010	sham	3.18516	1
sub-010	sham	3.18516	1
sub-010	sham	3.18516	1
sub-010	sham	3.18516	0
sub-010	sham	3.18516	1
sub-010	sham	3.18516	0
sub-010	sham	3.18516	0
sub-010	sham	3.18516	0
sub-010	sham	3.18516	0
sub-010	sham	3.18516	0
sub-010	sham	3.18516	1
sub-010	sham	3.18516	1
sub-010	sham	3.18516	1
sub-010	sham	3.18516	0
sub-010	sham	3.18516	1
sub-010	sham	3.18516	0
sub-010	sham	3.18516	1
sub-010	left FEF	3.18516	1
sub-010	sham	3.18516	1
sub-010	left FEF	3.18516	0
sub-010	sham	3.18516	1
sub-010	left FEF	3.18516	0
sub-010	left FEF	3.18516	1
sub-010	sham	3.18516	1
sub-010	sham	3.18516	1
sub-010	left FEF	3.18516	1
sub-010	sham	3.18516	1
sub-010	left FEF	3.18516	1
sub-010	left FEF	3.18516	1
sub-010	left FEF	3.18516	1
sub-010	sham	3.18516	1
sub-010	left FEF	3.18516	1
sub-010	sham	3.18516	1
sub-010	sham	3.18516	0
sub-010	left FEF	3.18516	0
sub-010	left FEF	3.18516	1
sub-010	sham	3.18516	1
sub-010	sham	3.18516	1
sub-010	sham	3.18516	1
sub-010	left FEF	3.18516	1
sub-010	left FEF	3.18516	1
sub-010	left FEF	3.18516	0
sub-010	sham	3.18516	1
sub-010	left FEF	3.18516	0
sub-010	sham	3.18516	1
sub-010	sham	3.18516	0
sub-010	left FEF	3.18516	0
sub-010	sham	3.18516	0
sub-010	sham	3.18516	1
sub-010	sham	3.18516	1
sub-010	sham	3.18516	1
sub-010	sham	3.18516	1
sub-010	sham	3.18516	0
sub-010	sham	3.18516	0
sub-010	sham	3.18516	1
sub-010	sham	3.18516	0
sub-010	sham	3.18516	0
sub-010	sham	3.18516	1
sub-010	sham	3.18516	0
sub-010	sham	3.18516	1
sub-010	sham	3.18516	1
sub-010	sham	3.18516	1
sub-010	sham	3.18516	1
sub-010	sham	3.18516	1
sub-010	sham	3.18516	1
sub-010	sham	3.18516	1
sub-010	sham	3.18516	0
sub-010	sham	3.18516	0
sub-010	left FEF	3.18516	1
sub-010	left FEF	3.18516	0
sub-010	left FEF	3.18516	1
sub-010	sham	3.18516	0
sub-010	sham	3.18516	0
sub-010	left FEF	3.18516	1
sub-010	sham	3.18516	1
sub-010	sham	3.18516	0
sub-010	sham	3.18516	0
sub-010	sham	3.18516	0
sub-010	sham	3.18516	1
sub-010	sham	3.18516	1
sub-010	left FEF	3.18516	0
sub-010	left FEF	3.18516	0
sub-010	left FEF	3.18516	0
sub-010	left FEF	3.18516	0
sub-010	sham	3.18516	0
sub-010	left FEF	3.18516	1
sub-010	left FEF	3.18516	0
sub-010	left FEF	3.18516	1
sub-010	sham	3.18516	0
sub-010	left FEF	3.18516	1
sub-010	left FEF	3.18516	0
sub-010	left FEF	3.18516	1
sub-010	left FEF	3.18516	0
sub-010	sham	3.18516	1
sub-010	sham	3.18516	1
sub-010	sham	3.18516	0
sub-010	left FEF	3.18516	1
sub-010	left FEF	3.18516	1
sub-010	sham	3.18516	0
sub-010	left FEF	3.18516	0
sub-010	sham	3.18516	1
sub-010	sham	3.18516	1
sub-010	left FEF	3.18516	1
sub-010	left FEF	3.18516	1
sub-010	sham	3.18516	1
sub-010	left FEF	3.18516	0
sub-010	left FEF	3.18516	0
sub-010	left FEF	3.18516	1
sub-010	sham	3.18516	0
sub-010	left FEF	3.18516	0
sub-010	sham	3.18516	1
sub-010	sham	3.18516	1
sub-010	sham	3.18516	1
sub-010	left FEF	3.18516	0
sub-010	left FEF	3.18516	1
sub-010	left FEF	3.18516	1
sub-010	left FEF	3.18516	0
sub-010	sham	3.18516	1
sub-010	sham	3.18516	1
sub-010	left FEF	3.18516	1
sub-010	sham	3.18516	1
sub-010	left FEF	3.18516	0
sub-010	sham	3.18516	1
sub-010	sham	3.18516	0
sub-010	left FEF	3.18516	1
sub-010	sham	3.18516	0
sub-010	sham	3.18516	0
sub-010	sham	3.18516	0
sub-010	sham	3.18516	0
sub-010	sham	3.18516	0
sub-010	sham	3.18516	1
sub-010	sham	3.18516	0
sub-010	sham	3.18516	0
sub-010	sham	3.18516	1
sub-010	sham	3.18516	1
sub-010	sham	3.18516	0
sub-010	sham	3.18516	0
sub-010	sham	3.18516	1
sub-010	sham	3.18516	1
sub-010	sham	3.18516	1
sub-010	sham	3.18516	0
sub-011	sham	2.89004	0
sub-011	left FEF	2.89004	0
sub-011	left FEF	2.89004	0
sub-011	sham	2.89004	1
sub-011	sham	2.89004	0
sub-011	sham	2.89004	0
sub-011	left FEF	2.89004	1
sub-011	sham	2.89004	1
sub-011	sham	2.89004	0
sub-011	left FEF	2.89004	0
sub-011	left FEF	2.89004	1
sub-011	left FEF	2.89004	1
sub-011	sham	2.89004	0
sub-011	left FEF	2.89004	1
sub-011	sham	2.89004	0
sub-011	left FEF	2.89004	1
sub-011	sham	2.89004	1
sub-011	left FEF	2.89004	0
sub-011	left FEF	2.89004	0
sub-011	sham	2.89004	1
sub-011	sham	2.89004	0
sub-011	left FEF	2.89004	0
sub-011	left FEF	2.89004	0
sub-011	sham	2.89004	1
sub-011	sham	2.89004	0
sub-011	sham	2.89004	0
sub-011	left FEF	2.89004	1
sub-011	left FEF	2.89004	0
sub-011	sham	2.89004	1
sub-011	sham	2.89004	1
sub-011	left FEF	2.89004	0
sub-011	sham	2.89004	1
sub-011	sham	2.89004	1
sub-011	sham	2.89004	0
sub-011	sham	2.89004	1
sub-011	sham	2.89004	1
sub-011	sham	2.89004	1
sub-011	sham	2.89004	0
sub-011	sham	2.89004	1
sub-011	sham	2.89004	0
sub-011	sham	2.89004	0
sub-011	sham	2.89004	0
sub-011	sham	2.89004	0
sub-011	sham	2.89004	0
sub-011	sham	2.89004	0
sub-011	sham	2.89004	1
sub-011	sham	2.89004	0
sub-011	sham	2.89004	0
sub-011	sham	2.89004	0
sub-011	sham	2.89004	1
sub-011	sham	2.89004	1
sub-011	sham	2.89004	0
sub-011	sham	2.89004	1
sub-011	sham	2.89004	0
sub-011	sham	2.89004	0
sub-011	sham	2.89004	0
sub-011	sham	2.89004	0
sub-011	sham	2.89004	1
sub-011	sham	2.89004	1
sub-011	sham	2.89004	0
sub-011	sham	2.89004	1
sub-011	sham	2.89004	0
sub-011	sham	2.89004	0
sub-011	sham	2.89004	0
sub-011	sham	2.89004	1
sub-011	sham	2.89004	1
sub-011	left FEF	2.89004	1
sub-011	sham	2.89004	0
sub-011	sham	2.89004	1
sub-011	left FEF	2.89004	0
sub-011	sham	2.89004	0
sub-011	left FEF	2.89004	0
sub-011	left FEF	2.89004	0
sub-011	left FEF	2.89004	1
sub-011	sham	2.89004	1
sub-011	sham	2.89004	1
sub-011	sham	2.89004	1
sub-011	sham	2.89004	1
sub-011	sham	2.89004	1
sub-011	left FEF	2.89004	0
sub-011	left FEF	2.89004	1
sub-011	left FEF	2.89004	1
sub-011	sham	2.89004	1
sub-011	left FEF	2.89004	1
sub-011	left FEF	2.89004	1
sub-011	left FEF	2.89004	1
sub-011	sham	2.89004	1
sub-011	sham	2.89004	0
sub-011	left FEF	2.89004	0
sub-011	sham	2.89004	0
sub-011	left FEF	2.89004	0
sub-011	sham	2.89004	0
sub-011	sham	2.89004	1
sub-011	sham	2.89004	1
sub-011	sham	2.89004	1
sub-011	sham	2.89004	0
sub-011	sham	2.89004	1
sub-011	sham	2.89004	1
sub-011	sham	2.89004	0
sub-011	sham	2.89004	1
sub-011	sham	2.89004	1
sub-011	sham	2.89004	0
sub-011	sham	2.89004	0
sub-011	sham	2.89004	1
sub-011	sham	2.89004	1
sub-011	sham	2.89004	1
sub-011	sham	2.89004	0
sub-011	sham	2.89004	0
sub-011	sham	2.89004	1
sub-011	sham	2.89004	0
sub-011	sham	2.89004	1
sub-011	sham	2.89004	1
sub-011	left FEF	2.89004	0
sub-011	sham	2.89004	0
sub-011	sham	2.89004	1
sub-011	sham	2.89004	0
sub-011	sham	2.89004	0
sub-011	sham	2.89004	1
sub-011	sham	2.89004	0
sub-011	sham	2.89004	0
sub-011	sham	2.89004	0
sub-011	sham	2.89004	0
sub-011	left FEF	2.89004	0
sub-011	left FEF	2.89004	1
sub-011	sham	2.89004	0
sub-011	left FEF	2.89004	0
sub-011	sham	2.89004	1
sub-011	sham	2.89004	1
sub-011	sham	2.89004	0
sub-011	left FEF	2.89004	0
sub-011	left FEF	2.89004	0
sub-011	sham	2.89004	1
sub-011	sham	2.89004	0
sub-011	left FEF	2.89004	1
sub-011	sham	2.89004	0
sub-011	left FEF	2.89004	1
sub-011	sham	2.89004	0
sub-011	sham	2.89004	0
sub-011	left FEF	2.89004	0
sub-011	left FEF	2.89004	1
sub-011	sham	2.89004	0
sub-011	left FEF	2.89004	0
sub-011	left FEF	2.89004	1
sub-011	sham	2.89004	1
sub-011	left FEF	2.89004	1
sub-011	sham	2.89004	1
sub-011	left FEF	2.89004	0
sub-011	sham	2.89004	0
sub-011	left FEF	2.89004	1
sub-011	sham	2.89004	1
sub-011	sham	2.89004	1
sub-011	sham	2.89004	1
sub-011	sham	2.89004	0
sub-011	sham	2.89004	1
sub-011	left FEF	2.89004	1
sub-011	left FEF	2.89004	0
sub-011	sham	2.89004	1
sub-011	sham	2.89004	0
sub-011	left FEF	2.89004	1
sub-011	left FEF	2.89004	1
sub-011	sham	2.89004	1
sub-011	sham	2.89004	1
sub-011	left FEF	2.89004	1
sub-011	left FEF	2.89004	0
sub-011	sham	2.89004	1
sub-011	sham	2.89004	1
sub-011	sham	2.89004	1
sub-011	sham	2.89004	1
sub-011	sham	2.89004	0
sub-011	sham	2.89004	0
sub-011	sham	2.89004	0
sub-011	sham	2.89004	1
sub-011	sham	2.89004	0
sub-011	sham	2.89004	0
sub-011	sham	2.89004	0
sub-011	sham	2.89004	1
sub-011	sham	2.89004	1
sub-011	sham	2.89004	1
sub-011	sham	2.89004	0
sub-011	sham	2.89004	1
sub-012	left FEF	2.74596	1
sub-012	sham	2.74596	0
sub-012	left FEF	2.74596	1
sub-012	left FEF	2.74596	1
sub-012	sham	2.74596	1
sub-012	sham	2.74596	0
sub-012	left FEF	2.74596	0
sub-012	left FEF	2.74596	0
sub-012	left FEF	2.74596	0
sub-012	left FEF	2.74596	0
sub-012	left FEF	2.74596	1
sub-012	left FEF	2.74596	1
sub-012	sham	2.74596	1
sub-012	sham	2.74596	0
sub-012	sham	2.74596	0
sub-012	left FEF	2.74596	1
sub-012	sham	2.74596	1
sub-012	sham	2.74596	0
sub-012	sham	2.74596	0
sub-012	left FEF	2.74596	1
sub-012	sham	2.74596	1
sub-012	sham	2.74596	0
sub-012	sham	2.74596	1
sub-012	sham	2.74596	0
sub-012	sham	2.74596	0
sub-012	sham	2.74596	1
sub-012	sham	2.74596	1
sub-012	sham	2.74596	1
sub-012	sham	2.74596	1
sub-012	sham	2.74596	1
sub-012	sham	2.74596	0
sub-012	sham	2.74596	1
sub-012	sham	2.74596	0
sub-012	sham	2.74596	0
sub-012	sham	2.74596	1
sub-012	sham	2.74596	0
sub-012	sham	2.74596	0
sub-012	sham	2.74596	0
sub-012	sham	2.74596	0
sub-012	sham	2.74596	0
sub-012	sham	2.74596	0
sub-012	sham	2.74596	1
sub-012	left FEF	2.74596	0
sub-012	left FEF	2.74596	1
sub-012	sham	2.74596	1
sub-012	left FEF	2.74596	1
sub-012	left FEF	2.74596	0
sub-012	sham	2.74596	1
sub-012	left FEF	2.74596	0
sub-012	sham	2.74596	1
sub-012	left FEF	2.74596	1
sub-012	sham	2.74596	1
sub-012	left FEF	2.74596	0
sub-012	sham	2.74596	1
sub-012	sham	2.74596	1
sub-012	sham	2.74596	0
sub-012	sham	2.74596	0
sub-012	left FEF	2.74596	0
sub-012	sham	2.74596	0
sub-012	sham	2.74596	1
sub-012	left FEF	2.74596	1
sub-012	left FEF	2.74596	1
sub-012	sham	2.74596	1
sub-012	sham	2.74596	0
sub-012	sham	2.74596	1
sub-012	sham	2.74596	1
sub-012	sham	2.74596	0
sub-012	sham	2.74596	0
sub-012	sham	2.74596	0
sub-012	sham	2.74596	1
sub-012	sham	2.74596	0
sub-012	sham	2.74596	1
sub-012	sham	2.74596	1
sub-012	left FEF	2.74596	0
sub-012	sham	2.74596	1
sub-012	sham	2.74596	1
sub-012	left FEF	2.74596	1
sub-012	left FEF	2.74596	1
sub-012	left FEF	2.74596	0
sub-012	left FEF	2.74596	1
sub-012	sham	2.74596	0
sub-012	sham	2.74596	1
sub-012	left FEF	2.74596	0
sub-012	left FEF	2.74596	1
sub-012	sham	2.74596	0
sub-012	left FEF	2.74596	0
sub-012	sham	2.74596	1
sub-012	sham	2.74596	0
sub-012	sham	2.74596	1
sub-012	sham	2.74596	0
sub-012	left FEF	2.74596	0
sub-012	left FEF	2.74596	0
sub-012	left FEF	2.74596	0
sub-012	sham	2.74596	0
sub-012	sham	2.74596	0
sub-012	sham	2.74596	0
sub-012	left FEF	2.74596	1
sub-012	sham	2.74596	0
sub-012	sham	2.74596	1
sub-012	sham	2.74596	1
sub-012	sham	2.74596	0
sub-012	left FEF	2.74596	1
sub-012	sham	2.74596	1
sub-012	sham	2.74596	0
sub-012	sham	2.74596	1
sub-012	left FEF	2.74596	1
sub-012	left FEF	2.74596	1
sub-012	left FEF	2.74596	0
sub-012	left FEF	2.74596	0
sub-012	sham	2.74596	0
sub-012	left FEF	2.74596	1
sub-012	sham	2.74596	1
sub-012	sham	2.74596	0
sub-012	sham	2.74596	1
sub-012	sham	2.74596	1
sub-012	sham	2.74596	1
sub-012	sham	2.74596	0
sub-012	sham	2.74596	0
sub-012	sham	2.74596	0
sub-012	sham	2.74596	1
sub-013	sham	2.43071	0
sub-013	sham	2.43071	1
sub-013	sham	2.43071	0
sub-013	sham	2.43071	0
sub-013	left FEF	2.43071	1
sub-013	left FEF	2.43071	1
sub-013	left FEF	2.43071	0
sub-013	left FEF	2.43071	0
sub-013	sham	2.43071	1
sub-013	left FEF	2.43071	1
sub-013	left FEF	2.43071	0
sub-013	sham	2.43071	1
sub-013	sham	2.43071	1
sub-013	sham	2.43071	0
sub-013	left FEF	2.43071	0
sub-013	sham	2.43071	1
sub-013	left FEF	2.43071	0
sub-013	sham	2.43071	1
sub-013	sham	2.43071	1
sub-013	sham	2.43071	0
sub-013	sham	2.43071	1
sub-013	sham	2.43071	0
sub-013	sham	2.43071	1
sub-013	sham	2.43071	0
sub-013	sham	2.43071	0
sub-013	sham	2.43071	0
sub-013	sham	2.43071	1
sub-013	sham	2.43071	1
sub-013	sham	2.43071	1
sub-013	sham	2.43071	0
sub-013	left FEF	2.43071	1
sub-013	sham	2.43071	0
sub-013	left FEF	2.43071	1
sub-013	left FEF	2.43071	0
sub-013	sham	2.43071	1
sub-013	sham	2.43071	0
sub-013	sham	2.43071	0
sub-013	sham	2.43071	0
sub-013	sham	2.43071	0
sub-013	sham	2.43071	0
sub-013	sham	2.43071	0
sub-013	left FEF	2.43071	0
sub-013	left FEF	2.43071	0
sub-013	sham	2.43071	1
sub-013	left FEF	2.43071	1
sub-013	left FEF	2.43071	1
sub-013	left FEF	2.43071	0
sub-013	sham	2.43071	1
sub-013	sham	2.43071	0
sub-013	sham	2.43071	0
sub-013	sham	2.43071	0
sub-013	sham	2.43071	1
sub-013	sham	2.43071	1
sub-013	sham	2.43071	1
sub-013	sham	2.43071	0
sub-013	sham	2.43071	0
sub-013	sham	2.43071	1
sub-013	left FEF	2.43071	0
sub-013	left FEF	2.43071	0
sub-013	sham	2.43071	0
sub-013	left FEF	2.43071	1
sub-013	sham	2.43071	0
sub-013	sham	2.43071	0
sub-013	left FEF	2.43071	1
sub-013	left FEF	2.43071	1
sub-013	left FEF	2.43071	0
sub-013	sham	2.43071	1
sub-013	sham	2.43071	0
sub-013	left FEF	2.43071	0
sub-013	left FEF	2.43071	1
sub-013	sham	2.43071	0
sub-013	left FEF	2.43071	1
sub-013	sham	2.43071	0
sub-013	sham	2.43071	1
sub-013	left FEF	2.43071	0
sub-013	sham	2.43071	0
sub-013	left FEF	2.43071	0
sub-013	sham	2.43071	0
sub-013	left FEF	2.43071	1
sub-013	sham	2.43071	1
sub-013	left FEF	2.43071	1
sub-013	sham	2.43071	0
sub-013	sham	2.43071	0
sub-013	left FEF	2.43071	0
sub-013	sham	2.43071	0
sub-013	left FEF	2.43071	0
sub-013	left FEF	2.43071	1
sub-013	sham	2.43071	0
sub-013	sham	2.43071	1
sub-013	left FEF	2.43071	1
sub-013	left FEF	2.43071	1
sub-013	sham	2.43071	0
sub-013	sham	2.43071	0
sub-013	sham	2.43071	1
sub-013	sham	2.43071	0
sub-013	sham	2.43071	0
sub-013	sham	2.43071	0
sub-016	sham	2.38504	0
sub-016	left FEF	2.38504	1
sub-016	sham	2.38504	0
sub-016	sham	2.38504	1
sub-016	sham	2.38504	1
sub-016	left FEF	2.38504	1
sub-016	left FEF	2.38504	1
sub-016	sham	2.38504	0
sub-016	left FEF	2.38504	1
sub-016	sham	2.38504	0
sub-016	left FEF	2.38504	1
sub-016	sham	2.38504	0
sub-016	sham	2.38504	0
sub-016	left FEF	2.38504	1
sub-016	left FEF	2.38504	0
sub-016	left FEF	2.38504	1
sub-016	sham	2.38504	1
sub-016	left FEF	2.38504	1
sub-016	left FEF	2.38504	1
sub-016	sham	2.38504	0
sub-016	sham	2.38504	0
sub-016	sham	2.38504	1
sub-016	sham	2.38504	0
[truncated: 2,159 more rows]
